# Supplementary material for: Single-cell RNA sequencing of human nail unit defines RSPO4 onychofibroblasts and SPINK6 nail epithelium
Source: Commun Biol. 2021 Jun 7;4:692. doi: 10.1038/s42003-021-02223-w (PMC8184830; doi:10.1038/s42003-021-02223-w)
Supplement: Supplementary file 4 — Supplementary Data 1 [file 42003_2021_2223_MOESM4_ESM.xlsx]

## Sheet: Polydactyly_integrated
Supplementary Data 1. List of differentially expressed genes in each cell cluster identified by Seurat in polydactyly.
	p_val	avg_logFC	pct.1	pct.2	p_val_adj	cluster	gene
MT4	0	2.89153	0.946	0.442	0	Nail keratinocyte-1	MT4
SLC7A11	2.99634e-298	2.41518	0.928	0.567	5.99268e-295	Nail keratinocyte-1	SLC7A11
SERPINB7	2.39313e-256	1.46112	0.855	0.452	4.78627e-253	Nail keratinocyte-1	SERPINB7
EMX2	8.61501e-255	1.20208	0.919	0.526	1.723e-251	Nail keratinocyte-1	EMX2
MANSC4	1.05142e-249	0.897888	0.769	0.252	2.10284e-246	Nail keratinocyte-1	MANSC4
WNT6	3.15386e-232	0.899407	0.822	0.311	6.30771e-229	Nail keratinocyte-1	WNT6
CXCL14	8.3722e-227	1.54329	0.988	0.81	1.67444e-223	Nail keratinocyte-1	CXCL14
CKB	3.58426e-226	1.13381	0.978	0.708	7.16853e-223	Nail keratinocyte-1	CKB
SLC39A10	4.70124e-225	1.12839	0.929	0.587	9.40247e-222	Nail keratinocyte-1	SLC39A10
GJB6	6.74341e-218	1.02291	0.891	0.499	1.34868e-214	Nail keratinocyte-1	GJB6
GJB2	1.59306e-199	0.801098	0.88	0.464	3.18612e-196	Nail keratinocyte-1	GJB2
HOXC13	1.68715e-197	0.737124	0.751	0.288	3.37429e-194	Nail keratinocyte-1	HOXC13
LTBP1	1.95453e-195	0.999252	0.948	0.659	3.90906e-192	Nail keratinocyte-1	LTBP1
COL17A1	5.63689e-193	1.32674	0.948	0.671	1.12738e-189	Nail keratinocyte-1	COL17A1
RASSF6	1.61474e-187	0.763066	0.796	0.412	3.22948e-184	Nail keratinocyte-1	RASSF6
TP63	1.92784e-184	0.928679	0.926	0.625	3.85567e-181	Nail keratinocyte-1	TP63
FAM204A	2.94829e-183	1.24402	0.936	0.734	5.89658e-180	Nail keratinocyte-1	FAM204A
SERPINB13	1.50795e-181	0.693276	0.726	0.318	3.01589e-178	Nail keratinocyte-1	SERPINB13
LAMB3	1.49337e-179	0.901043	0.865	0.487	2.98674e-176	Nail keratinocyte-1	LAMB3
SLC7A8	6.26795e-179	0.939862	0.805	0.497	1.25359e-175	Nail keratinocyte-1	SLC7A8
FGFR2	5.02543e-175	0.758767	0.867	0.513	1.00509e-171	Nail keratinocyte-1	FGFR2
FABP5	1.16542e-164	1.06639	0.958	0.69	2.33083e-161	Nail keratinocyte-1	FABP5
SPINT2	3.01077e-161	0.797896	0.978	0.686	6.02154e-158	Nail keratinocyte-1	SPINT2
GCLC	1.46618e-160	0.981527	0.825	0.587	2.93237e-157	Nail keratinocyte-1	GCLC
RAPGEF5	2.79e-160	0.714651	0.832	0.494	5.58001e-157	Nail keratinocyte-1	RAPGEF5
KRT14	6.64096e-158	0.905521	1	0.835	1.32819e-154	Nail keratinocyte-1	KRT14
DST	4.24967e-157	1.06217	0.968	0.787	8.49934e-154	Nail keratinocyte-1	DST
KRT5	1.55509e-152	0.81168	1	0.816	3.11017e-149	Nail keratinocyte-1	KRT5
GPNMB	3.73185e-148	0.905241	0.916	0.657	7.46369e-145	Nail keratinocyte-1	GPNMB
IGFBP2	1.3241e-146	0.694091	0.958	0.635	2.64821e-143	Nail keratinocyte-1	IGFBP2
MT2A	1.24594e-145	0.768378	0.973	0.76	2.49187e-142	Nail keratinocyte-1	MT2A
UNC5B	3.3211e-143	0.6218	0.773	0.471	6.64221e-140	Nail keratinocyte-1	UNC5B
TSTD1	1.50012e-137	0.668414	0.894	0.609	3.00025e-134	Nail keratinocyte-1	TSTD1
SYT1	2.12726e-135	0.484302	0.678	0.359	4.25452e-132	Nail keratinocyte-1	SYT1
SYT8	2.81065e-135	0.804498	0.695	0.319	5.6213e-132	Nail keratinocyte-1	SYT8
CXADR	1.40075e-131	0.758905	0.882	0.579	2.8015e-128	Nail keratinocyte-1	CXADR
TFAP2A	6.76064e-127	0.63704	0.88	0.676	1.35213e-123	Nail keratinocyte-1	TFAP2A
ARL4C	1.29783e-125	0.715581	0.862	0.638	2.59565e-122	Nail keratinocyte-1	ARL4C
DDIT4L	1.6271e-125	0.953606	0.663	0.374	3.25419e-122	Nail keratinocyte-1	DDIT4L
DSG3	1.39616e-122	0.587782	0.801	0.516	2.79231e-119	Nail keratinocyte-1	DSG3
KRT28	3.59749e-122	0.288785	0.468	0.118	7.19497e-119	Nail keratinocyte-1	KRT28
HPGD	8.85811e-121	0.290594	0.746	0.46	1.77162e-117	Nail keratinocyte-1	HPGD
TNNT1	1.42116e-117	0.555756	0.796	0.538	2.84232e-114	Nail keratinocyte-1	TNNT1
TFAP2B	1.05948e-116	0.618254	0.741	0.491	2.11896e-113	Nail keratinocyte-1	TFAP2B
DSC3	7.05268e-116	0.686097	0.978	0.702	1.41054e-112	Nail keratinocyte-1	DSC3
MT1E	9.99894e-116	0.677512	0.928	0.681	1.99979e-112	Nail keratinocyte-1	MT1E
CLCA2	5.45461e-113	0.597052	0.837	0.574	1.09092e-109	Nail keratinocyte-1	CLCA2
PRRG4	3.56515e-112	0.549236	0.783	0.501	7.1303e-109	Nail keratinocyte-1	PRRG4
GJA1	3.61782e-111	0.864057	0.924	0.755	7.23564e-108	Nail keratinocyte-1	GJA1
TRIM29	6.36908e-110	0.597662	0.887	0.593	1.27382e-106	Nail keratinocyte-1	TRIM29
LAMB4	5.73609e-109	0.652114	0.741	0.464	1.14722e-105	Nail keratinocyte-1	LAMB4
CAMK2N1	9.30465e-109	0.519579	0.778	0.454	1.86093e-105	Nail keratinocyte-1	CAMK2N1
DSP	2.91105e-107	0.516118	0.99	0.78	5.82209e-104	Nail keratinocyte-1	DSP
TPM1	8.07471e-107	0.434856	0.941	0.631	1.61494e-103	Nail keratinocyte-1	TPM1
SLC7A5	1.35466e-104	0.440922	0.702	0.434	2.70931e-101	Nail keratinocyte-1	SLC7A5
S100A2	1.11366e-103	0.388815	0.931	0.623	2.22732e-100	Nail keratinocyte-1	S100A2
MT1G	8.41038e-100	0.792729	0.749	0.538	1.68208e-96	Nail keratinocyte-1	MT1G
SAT1	1.37398e-99	0.519893	0.981	0.882	2.74797e-96	Nail keratinocyte-1	SAT1
BASP1	6.06303e-99	0.548223	0.785	0.484	1.21261e-95	Nail keratinocyte-1	BASP1
COL7A1	6.35248e-97	0.590718	0.795	0.562	1.2705e-93	Nail keratinocyte-1	COL7A1
C2orf40	1.29484e-96	0.501544	0.85	0.605	2.58969e-93	Nail keratinocyte-1	C2orf40
ABCC9	1.34082e-95	0.339721	0.678	0.382	2.68164e-92	Nail keratinocyte-1	ABCC9
CD24	4.94929e-95	0.543682	0.695	0.431	9.89858e-92	Nail keratinocyte-1	CD24
EGFR	2.46799e-93	0.532936	0.877	0.686	4.93598e-90	Nail keratinocyte-1	EGFR
GPX2	2.93993e-93	0.450012	0.641	0.331	5.87986e-90	Nail keratinocyte-1	GPX2
RAB3IP	2.86544e-92	0.4076	0.682	0.425	5.73087e-89	Nail keratinocyte-1	RAB3IP
ANK3	1.30849e-91	0.426137	0.737	0.505	2.61699e-88	Nail keratinocyte-1	ANK3
S100A14	2.61264e-91	0.442405	0.961	0.673	5.22529e-88	Nail keratinocyte-1	S100A14
KRT17	6.00667e-89	0.97121	0.704	0.418	1.20133e-85	Nail keratinocyte-1	KRT17
BCAM	7.27177e-88	0.502336	0.884	0.599	1.45435e-84	Nail keratinocyte-1	BCAM
NELL2	1.02515e-82	0.41413	0.66	0.451	2.0503e-79	Nail keratinocyte-1	NELL2
SLC2A1	1.70931e-82	0.368999	0.779	0.572	3.41862e-79	Nail keratinocyte-1	SLC2A1
SESN3	1.22577e-79	0.452739	0.832	0.629	2.45154e-76	Nail keratinocyte-1	SESN3
MAP1B	3.06357e-79	0.441062	0.882	0.687	6.12715e-76	Nail keratinocyte-1	MAP1B
ITGB8	2.15e-78	0.328303	0.717	0.527	4.3e-75	Nail keratinocyte-1	ITGB8
PSAT1	2.55878e-78	0.357332	0.742	0.56	5.11755e-75	Nail keratinocyte-1	PSAT1
PKP3	3.34048e-76	0.430322	0.815	0.551	6.68096e-73	Nail keratinocyte-1	PKP3
LINC01133	2.6764e-75	0.395019	0.675	0.437	5.35279e-72	Nail keratinocyte-1	LINC01133
TENM2	6.01625e-74	0.405533	0.65	0.42	1.20325e-70	Nail keratinocyte-1	TENM2
KLK5	1.4786e-73	0.273293	0.687	0.474	2.9572e-70	Nail keratinocyte-1	KLK5
JAG2	6.7764e-73	0.378288	0.729	0.489	1.35528e-69	Nail keratinocyte-1	JAG2
TP53AIP1	9.47856e-73	0.487509	0.766	0.544	1.89571e-69	Nail keratinocyte-1	TP53AIP1
NQO1	2.18668e-72	0.436603	0.7	0.553	4.37336e-69	Nail keratinocyte-1	NQO1
STK17A	1.05955e-71	0.342841	0.655	0.433	2.11909e-68	Nail keratinocyte-1	STK17A
SDC1	4.42994e-71	0.476315	0.833	0.64	8.85989e-68	Nail keratinocyte-1	SDC1
PTPRF	2.64018e-69	0.488467	0.835	0.664	5.28037e-66	Nail keratinocyte-1	PTPRF
NAV2	6.39657e-69	0.393977	0.626	0.45	1.27931e-65	Nail keratinocyte-1	NAV2
EPCAM	2.52186e-67	0.298325	0.609	0.423	5.04373e-64	Nail keratinocyte-1	EPCAM
NSG1	1.86971e-66	0.390498	0.816	0.678	3.73942e-63	Nail keratinocyte-1	NSG1
HMCN1	5.42317e-66	0.346898	0.653	0.485	1.08463e-62	Nail keratinocyte-1	HMCN1
ALDH3A1	6.88533e-65	0.339978	0.709	0.501	1.37707e-61	Nail keratinocyte-1	ALDH3A1
KRT85	9.46396e-63	1.03906	0.513	0.312	1.89279e-59	Nail keratinocyte-1	KRT85
CYP1B1	1.05595e-62	0.341641	0.709	0.556	2.11189e-59	Nail keratinocyte-1	CYP1B1
BMP7	2.51229e-62	0.499734	0.687	0.498	5.02458e-59	Nail keratinocyte-1	BMP7
SFN	7.29338e-62	0.263541	0.955	0.618	1.45868e-58	Nail keratinocyte-1	SFN
FXYD3	1.54584e-61	0.253089	0.951	0.615	3.09168e-58	Nail keratinocyte-1	FXYD3
CDCA7	5.92237e-60	0.274449	0.668	0.534	1.18447e-56	Nail keratinocyte-1	CDCA7
EPHB6	3.54849e-57	0.286448	0.737	0.533	7.09698e-54	Nail keratinocyte-1	EPHB6
SOSTDC1	1.39459e-54	0.400923	0.638	0.496	2.78918e-51	Nail keratinocyte-1	SOSTDC1
ATP1B3	2.54758e-53	0.293093	0.96	0.81	5.09516e-50	Nail keratinocyte-1	ATP1B3
ITGB4	3.39597e-53	0.345863	0.805	0.585	6.79195e-50	Nail keratinocyte-1	ITGB4
IFFO2	1.17904e-52	0.396502	0.655	0.499	2.35809e-49	Nail keratinocyte-1	IFFO2
NUDT4	6.11552e-48	0.357714	0.751	0.619	1.2231e-44	Nail keratinocyte-1	NUDT4
SPINK6	6.83671e-48	0.966943	0.556	0.439	1.36734e-44	Nail keratinocyte-1	SPINK6
MPZL2	1.84954e-47	0.303069	0.707	0.595	3.69908e-44	Nail keratinocyte-1	MPZL2
VSNL1	7.31748e-47	0.428528	0.67	0.539	1.4635e-43	Nail keratinocyte-1	VSNL1
GPC1	4.86102e-46	0.398548	0.763	0.656	9.72205e-43	Nail keratinocyte-1	GPC1
SLIT2	5.27554e-45	0.350545	0.623	0.44	1.05511e-41	Nail keratinocyte-1	SLIT2
C19orf33	8.79366e-44	0.35813	0.658	0.476	1.75873e-40	Nail keratinocyte-1	C19orf33
POF1B	3.93819e-43	0.271979	0.522	0.356	7.87639e-40	Nail keratinocyte-1	POF1B
SYNE2	1.36012e-41	0.258254	0.966	0.798	2.72023e-38	Nail keratinocyte-1	SYNE2
PTHLH	1.47619e-41	0.275179	0.581	0.455	2.95237e-38	Nail keratinocyte-1	PTHLH
TRPS1	4.1634e-40	0.349441	0.741	0.634	8.32681e-37	Nail keratinocyte-1	TRPS1
PDLIM4	6.15887e-39	0.269044	0.801	0.695	1.23177e-35	Nail keratinocyte-1	PDLIM4
KRT8	4.64328e-37	0.326769	0.542	0.367	9.28655e-34	Nail keratinocyte-1	KRT8
CUX1	8.80597e-33	0.365318	0.768	0.647	1.76119e-29	Nail keratinocyte-1	CUX1
DLX5	5.35998e-29	0.351898	0.645	0.598	1.072e-25	Nail keratinocyte-1	DLX5
CCDC34	1.81321e-27	0.258225	0.608	0.513	3.62642e-24	Nail keratinocyte-1	CCDC34
KRT36	7.45701e-25	0.609977	0.426	0.243	1.4914e-21	Nail keratinocyte-1	KRT36
TNNI2	2.5216e-24	0.34421	0.446	0.29	5.0432e-21	Nail keratinocyte-1	TNNI2
PIK3C2G	1.30027e-21	0.271693	0.539	0.375	2.60054e-18	Nail keratinocyte-1	PIK3C2G
LYST	2.9511e-20	0.25269	0.65	0.605	5.90221e-17	Nail keratinocyte-1	LYST
HSPB1	3.74349e-20	0.279625	0.97	0.902	7.48697e-17	Nail keratinocyte-1	HSPB1
SELENBP1	2.62868e-17	0.636727	0.505	0.454	5.25735e-14	Nail keratinocyte-1	SELENBP1
TNS4	1.07104e-16	0.276517	0.487	0.373	2.14208e-13	Nail keratinocyte-1	TNS4
EGFL6	3.4598e-11	0.31416	0.412	0.327	6.9196e-08	Nail keratinocyte-1	EGFL6
KRT31	1.25208e-06	0.328741	0.337	0.253	0.00250417	Nail keratinocyte-1	KRT31
SPINK5	0.0019919	0.263019	0.52	0.546	1	Nail keratinocyte-1	SPINK5
IFI27	0	2.91881	0.99	0.376	0	Endothelial cells	IFI27
ACKR1	0	2.43593	0.908	0.228	0	Endothelial cells	ACKR1
SELE	0	2.41115	0.906	0.408	0	Endothelial cells	SELE
RAMP2	0	2.21512	0.99	0.374	0	Endothelial cells	RAMP2
VWF	0	2.20836	0.93	0.276	0	Endothelial cells	VWF
PECAM1	0	2.19963	0.97	0.346	0	Endothelial cells	PECAM1
A2M	0	2.09991	0.988	0.482	0	Endothelial cells	A2M
AQP1	0	2.09334	0.988	0.509	0	Endothelial cells	AQP1
PLVAP	0	2.04498	0.944	0.224	0	Endothelial cells	PLVAP
GNG11	0	1.96363	0.988	0.626	0	Endothelial cells	GNG11
SLC9A3R2	0	1.95329	0.974	0.475	0	Endothelial cells	SLC9A3R2
RAMP3	0	1.91237	0.949	0.165	0	Endothelial cells	RAMP3
CLEC14A	0	1.91184	0.972	0.356	0	Endothelial cells	CLEC14A
GIMAP7	0	1.88486	0.963	0.229	0	Endothelial cells	GIMAP7
NPDC1	0	1.79385	0.989	0.634	0	Endothelial cells	NPDC1
ENG	0	1.7802	0.967	0.442	0	Endothelial cells	ENG
CD34	0	1.77271	0.954	0.287	0	Endothelial cells	CD34
CD93	0	1.76036	0.947	0.294	0	Endothelial cells	CD93
SOX18	0	1.75074	0.922	0.333	0	Endothelial cells	SOX18
RNASE1	0	1.73226	0.955	0.182	0	Endothelial cells	RNASE1
EMCN	0	1.73	0.957	0.294	0	Endothelial cells	EMCN
SPARCL1	0	1.72605	0.983	0.526	0	Endothelial cells	SPARCL1
PODXL	0	1.72317	0.96	0.322	0	Endothelial cells	PODXL
KLF2	0	1.70438	0.976	0.574	0	Endothelial cells	KLF2
EGFL7	0	1.70238	0.952	0.393	0	Endothelial cells	EGFL7
HEG1	0	1.65706	0.975	0.525	0	Endothelial cells	HEG1
CTSH	0	1.63752	0.974	0.241	0	Endothelial cells	CTSH
ADGRL4	0	1.61876	0.928	0.173	0	Endothelial cells	ADGRL4
FLT1	0	1.61128	0.954	0.277	0	Endothelial cells	FLT1
HLA-E	0	1.60304	0.987	0.833	0	Endothelial cells	HLA-E
CD74	0	1.60157	0.966	0.394	0	Endothelial cells	CD74
ITM2A	0	1.6013	0.972	0.574	0	Endothelial cells	ITM2A
ID1	0	1.58032	0.94	0.618	0	Endothelial cells	ID1
COL15A1	0	1.54831	0.932	0.395	0	Endothelial cells	COL15A1
TM4SF1	0	1.52741	0.953	0.47	0	Endothelial cells	TM4SF1
HLA-B	0	1.48858	0.996	0.882	0	Endothelial cells	HLA-B
CDH5	0	1.47193	0.923	0.265	0	Endothelial cells	CDH5
PRCP	0	1.46152	0.937	0.552	0	Endothelial cells	PRCP
CAV1	0	1.45747	0.991	0.806	0	Endothelial cells	CAV1
HSPG2	0	1.42991	0.961	0.614	0	Endothelial cells	HSPG2
CALCRL	0	1.4081	0.957	0.507	0	Endothelial cells	CALCRL
TSPAN7	0	1.40193	0.909	0.37	0	Endothelial cells	TSPAN7
ESAM	0	1.34528	0.928	0.307	0	Endothelial cells	ESAM
APLNR	0	1.32976	0.837	0.195	0	Endothelial cells	APLNR
PTPRB	0	1.32337	0.883	0.166	0	Endothelial cells	PTPRB
LIFR	0	1.32296	0.83	0.377	0	Endothelial cells	LIFR
MMRN2	0	1.32019	0.916	0.406	0	Endothelial cells	MMRN2
ELK3	0	1.28838	0.965	0.508	0	Endothelial cells	ELK3
SLCO2A1	0	1.28187	0.933	0.378	0	Endothelial cells	SLCO2A1
GIMAP4	0	1.28026	0.897	0.302	0	Endothelial cells	GIMAP4
ECSCR	0	1.27912	0.926	0.232	0	Endothelial cells	ECSCR
EPAS1	0	1.27749	0.959	0.671	0	Endothelial cells	EPAS1
JAM2	0	1.27724	0.931	0.377	0	Endothelial cells	JAM2
NUAK1	0	1.26482	0.899	0.423	0	Endothelial cells	NUAK1
LMCD1	0	1.26368	0.886	0.375	0	Endothelial cells	LMCD1
HYAL2	0	1.24164	0.942	0.567	0	Endothelial cells	HYAL2
CLDN5	0	1.23278	0.751	0.213	0	Endothelial cells	CLDN5
TNFSF10	0	1.23209	0.908	0.587	0	Endothelial cells	TNFSF10
CRIP2	0	1.22194	0.975	0.697	0	Endothelial cells	CRIP2
TM4SF18	0	1.21617	0.826	0.185	0	Endothelial cells	TM4SF18
SLFN5	0	1.21518	0.921	0.498	0	Endothelial cells	SLFN5
PALMD	0	1.20734	0.927	0.657	0	Endothelial cells	PALMD
ADGRF5	0	1.20387	0.899	0.24	0	Endothelial cells	ADGRF5
SLC6A6	0	1.20145	0.893	0.446	0	Endothelial cells	SLC6A6
BCAM	0	1.18026	0.948	0.543	0	Endothelial cells	BCAM
NOSTRIN	0	1.13747	0.828	0.236	0	Endothelial cells	NOSTRIN
SPTBN1	0	1.13412	0.981	0.782	0	Endothelial cells	SPTBN1
EDN1	0	1.13019	0.852	0.408	0	Endothelial cells	EDN1
LIMS2	0	1.12149	0.927	0.305	0	Endothelial cells	LIMS2
ETS2	0	1.12101	0.939	0.548	0	Endothelial cells	ETS2
TXNIP	0	1.11919	0.968	0.835	0	Endothelial cells	TXNIP
TGFBR2	0	1.10949	0.94	0.573	0	Endothelial cells	TGFBR2
GIMAP1	0	1.10255	0.847	0.203	0	Endothelial cells	GIMAP1
CYYR1	0	1.09773	0.876	0.298	0	Endothelial cells	CYYR1
GNAI2	0	1.08484	0.975	0.72	0	Endothelial cells	GNAI2
GIMAP6	0	1.08302	0.874	0.195	0	Endothelial cells	GIMAP6
FAM198B	0	1.08204	0.904	0.44	0	Endothelial cells	FAM198B
IFI44L	0	1.07415	0.905	0.299	0	Endothelial cells	IFI44L
CXorf36	0	1.05791	0.845	0.13	0	Endothelial cells	CXorf36
VWA1	0	1.04768	0.929	0.48	0	Endothelial cells	VWA1
CD320	0	1.03832	0.842	0.504	0	Endothelial cells	CD320
PDE2A	0	1.02832	0.853	0.185	0	Endothelial cells	PDE2A
LMO2	0	1.0265	0.914	0.499	0	Endothelial cells	LMO2
IGFBP4	0	1.02573	0.955	0.629	0	Endothelial cells	IGFBP4
RDX	0	1.02359	0.934	0.749	0	Endothelial cells	RDX
MCTP1	0	1.01934	0.846	0.239	0	Endothelial cells	MCTP1
KDR	0	1.01828	0.821	0.102	0	Endothelial cells	KDR
PREX2	0	1.01315	0.852	0.319	0	Endothelial cells	PREX2
BMPR2	0	1.00381	0.931	0.618	0	Endothelial cells	BMPR2
ETS1	0	1.00217	0.882	0.505	0	Endothelial cells	ETS1
ITGA6	0	0.99878	0.948	0.653	0	Endothelial cells	ITGA6
SYNE2	0	0.981255	0.976	0.771	0	Endothelial cells	SYNE2
MYCT1	0	0.980321	0.832	0.071	0	Endothelial cells	MYCT1
BST2	0	0.976684	0.856	0.35	0	Endothelial cells	BST2
FOXP1	0	0.971629	0.942	0.653	0	Endothelial cells	FOXP1
UACA	0	0.96414	0.911	0.672	0	Endothelial cells	UACA
MGLL	0	0.962791	0.843	0.515	0	Endothelial cells	MGLL
ENTPD1	0	0.962278	0.918	0.506	0	Endothelial cells	ENTPD1
XAF1	0	0.954977	0.857	0.439	0	Endothelial cells	XAF1
ARHGAP29	0	0.953358	0.891	0.535	0	Endothelial cells	ARHGAP29
IL3RA	0	0.950945	0.809	0.16	0	Endothelial cells	IL3RA
ABCB1	0	0.947725	0.897	0.266	0	Endothelial cells	ABCB1
PLXND1	0	0.946831	0.896	0.462	0	Endothelial cells	PLXND1
TMEM204	0	0.946219	0.908	0.484	0	Endothelial cells	TMEM204
KANK3	0	0.940586	0.811	0.263	0	Endothelial cells	KANK3
SOX17	0	0.93968	0.819	0.09	0	Endothelial cells	SOX17
ROBO4	0	0.935119	0.74	0.16	0	Endothelial cells	ROBO4
MALL	0	0.928743	0.906	0.365	0	Endothelial cells	MALL
C1orf115	0	0.927807	0.841	0.273	0	Endothelial cells	C1orf115
TMSB4X	0	0.926831	0.999	0.976	0	Endothelial cells	TMSB4X
TSHZ2	0	0.925708	0.931	0.457	0	Endothelial cells	TSHZ2
IL33	0	0.922957	0.756	0.405	0	Endothelial cells	IL33
SLC2A3	0	0.919057	0.867	0.509	0	Endothelial cells	SLC2A3
HLA-DRB1	0	0.904045	0.87	0.279	0	Endothelial cells	HLA-DRB1
PCAT19	0	0.903419	0.816	0.102	0	Endothelial cells	PCAT19
THBD	0	0.902575	0.923	0.579	0	Endothelial cells	THBD
KIAA0355	0	0.89931	0.834	0.467	0	Endothelial cells	KIAA0355
PTPRM	0	0.897428	0.864	0.376	0	Endothelial cells	PTPRM
RGS16	0	0.895942	0.826	0.483	0	Endothelial cells	RGS16
ICAM1	0	0.894606	0.818	0.366	0	Endothelial cells	ICAM1
MEOX1	0	0.894073	0.752	0.19	0	Endothelial cells	MEOX1
ACE	0	0.888	0.819	0.202	0	Endothelial cells	ACE
NRP1	0	0.880269	0.905	0.575	0	Endothelial cells	NRP1
ERG	0	0.879422	0.825	0.239	0	Endothelial cells	ERG
MEF2C	0	0.878886	0.878	0.438	0	Endothelial cells	MEF2C
EHD4	0	0.877317	0.779	0.4	0	Endothelial cells	EHD4
FXYD5	0	0.875957	0.916	0.611	0	Endothelial cells	FXYD5
ADCY4	0	0.874904	0.824	0.308	0	Endothelial cells	ADCY4
PLCB1	0	0.867322	0.876	0.384	0	Endothelial cells	PLCB1
NES	0	0.865754	0.807	0.381	0	Endothelial cells	NES
IL6ST	0	0.862326	0.96	0.652	0	Endothelial cells	IL6ST
GRASP	0	0.858023	0.853	0.375	0	Endothelial cells	GRASP
RAPGEF3	0	0.85451	0.739	0.271	0	Endothelial cells	RAPGEF3
SHANK3	0	0.852271	0.804	0.355	0	Endothelial cells	SHANK3
RASIP1	0	0.851358	0.782	0.45	0	Endothelial cells	RASIP1
HLA-DRB5	0	0.84984	0.79	0.279	0	Endothelial cells	HLA-DRB5
SEC14L1	0	0.846321	0.801	0.444	0	Endothelial cells	SEC14L1
FLI1	0	0.845101	0.859	0.233	0	Endothelial cells	FLI1
TSC22D1	0	0.841287	0.963	0.736	0	Endothelial cells	TSC22D1
SH3BP5	0	0.840392	0.836	0.507	0	Endothelial cells	SH3BP5
ICAM2	0	0.835406	0.735	0.313	0	Endothelial cells	ICAM2
ISG15	0	0.832407	0.817	0.394	0	Endothelial cells	ISG15
ARHGEF15	0	0.831593	0.822	0.12	0	Endothelial cells	ARHGEF15
MX1	0	0.829516	0.914	0.471	0	Endothelial cells	MX1
TIE1	0	0.816436	0.765	0.115	0	Endothelial cells	TIE1
ECE1	0	0.815658	0.838	0.511	0	Endothelial cells	ECE1
FAM110D	0	0.809642	0.724	0.169	0	Endothelial cells	FAM110D
HLA-DRA	0	0.809585	0.935	0.353	0	Endothelial cells	HLA-DRA
CSGALNACT1	0	0.779079	0.852	0.367	0	Endothelial cells	CSGALNACT1
SSFA2	0	0.769814	0.899	0.623	0	Endothelial cells	SSFA2
SPNS2	0	0.761505	0.815	0.225	0	Endothelial cells	SPNS2
ITGA5	0	0.756717	0.814	0.326	0	Endothelial cells	ITGA5
TIMP3	0	0.751663	0.973	0.633	0	Endothelial cells	TIMP3
TEK	0	0.750466	0.849	0.218	0	Endothelial cells	TEK
SHE	0	0.74166	0.841	0.233	0	Endothelial cells	SHE
GBP4	0	0.738364	0.771	0.304	0	Endothelial cells	GBP4
VIM	0	0.735917	1	0.786	0	Endothelial cells	VIM
S1PR1	0	0.731668	0.821	0.227	0	Endothelial cells	S1PR1
GMFG	0	0.718729	0.755	0.223	0	Endothelial cells	GMFG
MAP3K11	0	0.708872	0.822	0.426	0	Endothelial cells	MAP3K11
SDCBP	0	0.70547	0.944	0.767	0	Endothelial cells	SDCBP
LRRC8C	0	0.702287	0.782	0.384	0	Endothelial cells	LRRC8C
PXDN	0	0.699898	0.837	0.392	0	Endothelial cells	PXDN
PLA2G16	0	0.699042	0.826	0.343	0	Endothelial cells	PLA2G16
TSPAN18	0	0.698339	0.8	0.391	0	Endothelial cells	TSPAN18
SPHK1	0	0.695266	0.785	0.359	0	Endothelial cells	SPHK1
RPS6KA2	0	0.690555	0.762	0.382	0	Endothelial cells	RPS6KA2
PRKCH	0	0.680748	0.761	0.298	0	Endothelial cells	PRKCH
FGD5	0	0.667492	0.805	0.327	0	Endothelial cells	FGD5
HLA-DPA1	0	0.66697	0.933	0.394	0	Endothelial cells	HLA-DPA1
FAM171A1	0	0.665763	0.893	0.379	0	Endothelial cells	FAM171A1
ADAMTS6	0	0.664953	0.797	0.213	0	Endothelial cells	ADAMTS6
GRB10	0	0.643026	0.825	0.332	0	Endothelial cells	GRB10
PIK3R3	0	0.629947	0.801	0.404	0	Endothelial cells	PIK3R3
LTC4S	0	0.621821	0.902	0.445	0	Endothelial cells	LTC4S
ZEB1	0	0.614437	0.86	0.471	0	Endothelial cells	ZEB1
RUNDC3B	0	0.613439	0.819	0.232	0	Endothelial cells	RUNDC3B
IFIT3	0	0.607678	0.836	0.364	0	Endothelial cells	IFIT3
HLA-DMA	0	0.60261	0.797	0.34	0	Endothelial cells	HLA-DMA
NRN1	0	0.596782	0.836	0.34	0	Endothelial cells	NRN1
MCF2L	0	0.594979	0.723	0.269	0	Endothelial cells	MCF2L
SELP	0	0.587998	0.725	0.188	0	Endothelial cells	SELP
SGK1	0	0.58798	0.9	0.568	0	Endothelial cells	SGK1
HOXD9	0	0.585665	0.785	0.231	0	Endothelial cells	HOXD9
NPR1	0	0.570834	0.691	0.148	0	Endothelial cells	NPR1
IGFBP7	0	0.567866	0.991	0.701	0	Endothelial cells	IGFBP7
AFAP1L1	0	0.560681	0.752	0.354	0	Endothelial cells	AFAP1L1
ABI3	0	0.55981	0.835	0.109	0	Endothelial cells	ABI3
SKIL	0	0.557567	0.896	0.503	0	Endothelial cells	SKIL
APOLD1	0	0.549589	0.789	0.42	0	Endothelial cells	APOLD1
HSPA12B	0	0.539486	0.712	0.214	0	Endothelial cells	HSPA12B
EBF3	0	0.537954	0.807	0.188	0	Endothelial cells	EBF3
FOXC1	0	0.536437	0.816	0.339	0	Endothelial cells	FOXC1
CFI	0	0.533984	0.756	0.191	0	Endothelial cells	CFI
KCNN3	0	0.525503	0.827	0.287	0	Endothelial cells	KCNN3
RUNX1T1	0	0.518898	0.831	0.347	0	Endothelial cells	RUNX1T1
RASGRP3	0	0.517072	0.785	0.175	0	Endothelial cells	RASGRP3
SPATA13	0	0.513083	0.849	0.373	0	Endothelial cells	SPATA13
TMEM255B	0	0.509003	0.763	0.202	0	Endothelial cells	TMEM255B
SRGN	0	0.508985	0.746	0.284	0	Endothelial cells	SRGN
LYL1	0	0.465097	0.793	0.37	0	Endothelial cells	LYL1
HRH1	0	0.463895	0.772	0.311	0	Endothelial cells	HRH1
LRRC32	0	0.454489	0.777	0.214	0	Endothelial cells	LRRC32
HLA-DQB1	0	0.445366	0.779	0.245	0	Endothelial cells	HLA-DQB1
TSPAN12	0	0.438711	0.724	0.248	0	Endothelial cells	TSPAN12
ABCG2	0	0.431704	0.841	0.208	0	Endothelial cells	ABCG2
NOS3	0	0.418908	0.809	0.156	0	Endothelial cells	NOS3
SMAD6	0	0.417421	0.855	0.51	0	Endothelial cells	SMAD6
CSF2RB	0	0.411575	0.732	0.047	0	Endothelial cells	CSF2RB
ARHGDIB	0	0.405597	0.825	0.418	0	Endothelial cells	ARHGDIB
COTL1	0	0.393568	0.844	0.479	0	Endothelial cells	COTL1
TESC	0	0.392748	0.79	0.138	0	Endothelial cells	TESC
NR5A2	0	0.38881	0.637	0.053	0	Endothelial cells	NR5A2
CCDC68	0	0.384995	0.728	0.248	0	Endothelial cells	CCDC68
CTHRC1	0	0.384956	0.77	0.361	0	Endothelial cells	CTHRC1
TACR1	0	0.379336	0.71	0.074	0	Endothelial cells	TACR1
PCDH12	0	0.379335	0.667	0.102	0	Endothelial cells	PCDH12
ATP2A3	0	0.364174	0.811	0.344	0	Endothelial cells	ATP2A3
CCL23	0	0.362364	0.612	0.054	0	Endothelial cells	CCL23
CADM3-AS1	0	0.347124	0.735	0.206	0	Endothelial cells	CADM3-AS1
MYRIP	0	0.343191	0.793	0.121	0	Endothelial cells	MYRIP
ITGA10	0	0.341824	0.779	0.271	0	Endothelial cells	ITGA10
VEGFC	0	0.322863	0.776	0.207	0	Endothelial cells	VEGFC
CLIC3	0	0.295758	0.838	0.393	0	Endothelial cells	CLIC3
STC1	0	0.295649	0.718	0.326	0	Endothelial cells	STC1
NRGN	0	0.291354	0.744	0.285	0	Endothelial cells	NRGN
HLA-DPB1	0	0.283526	0.821	0.447	0	Endothelial cells	HLA-DPB1
CPXM2	0	0.282173	0.832	0.444	0	Endothelial cells	CPXM2
CD14	0	0.272551	0.836	0.364	0	Endothelial cells	CD14
HLA-DMB	0	0.264233	0.671	0.13	0	Endothelial cells	HLA-DMB
RSAD2	0	0.256351	0.677	0.213	0	Endothelial cells	RSAD2
HECW2	3.69488e-307	0.55073	0.788	0.498	7.38975e-304	Endothelial cells	HECW2
ZNF521	5.04158e-307	0.418576	0.775	0.397	1.00832e-303	Endothelial cells	ZNF521
ACTN1	6.65091e-307	0.746257	0.913	0.632	1.33018e-303	Endothelial cells	ACTN1
IL32	1.26145e-305	1.04526	0.706	0.215	2.5229e-302	Endothelial cells	IL32
CDC42EP3	2.28817e-305	0.53369	0.751	0.357	4.57634e-302	Endothelial cells	CDC42EP3
VAMP5	4.22467e-304	0.775105	0.849	0.566	8.44934e-301	Endothelial cells	VAMP5
AVPR2	8.07548e-301	0.482669	0.627	0.087	1.6151e-297	Endothelial cells	AVPR2
PIM3	1.07619e-296	0.880169	0.792	0.514	2.15237e-293	Endothelial cells	PIM3
ACVRL1	8.33951e-292	0.619889	0.761	0.314	1.6679e-288	Endothelial cells	ACVRL1
CTSC	7.58629e-291	0.618791	0.886	0.609	1.51726e-287	Endothelial cells	CTSC
JAG2	2.75699e-288	0.617338	0.799	0.438	5.51397e-285	Endothelial cells	JAG2
IFI6	1.0124e-285	0.71806	0.847	0.481	2.0248e-282	Endothelial cells	IFI6
GLUL	3.52505e-281	0.7589	0.94	0.716	7.05011e-278	Endothelial cells	GLUL
SORBS2	3.12575e-279	0.546178	0.755	0.306	6.25151e-276	Endothelial cells	SORBS2
ST8SIA4	4.64027e-277	0.425635	0.698	0.309	9.28055e-274	Endothelial cells	ST8SIA4
PGM5	1.93315e-276	0.397251	0.725	0.294	3.8663e-273	Endothelial cells	PGM5
DAB2	2.10696e-275	0.498993	0.828	0.453	4.21392e-272	Endothelial cells	DAB2
CTNNAL1	9.82287e-275	0.688422	0.869	0.593	1.96457e-271	Endothelial cells	CTNNAL1
EFNB2	1.10285e-274	0.623214	0.828	0.568	2.20569e-271	Endothelial cells	EFNB2
CCDC69	5.44696e-273	0.474429	0.683	0.21	1.08939e-269	Endothelial cells	CCDC69
ARL4A	2.20202e-262	0.494643	0.899	0.648	4.40403e-259	Endothelial cells	ARL4A
CLU	9.66394e-259	0.737744	0.919	0.599	1.93279e-255	Endothelial cells	CLU
YPEL2	3.05256e-255	0.481811	0.799	0.495	6.10511e-252	Endothelial cells	YPEL2
ITGB4	3.09065e-255	0.424695	0.897	0.533	6.18129e-252	Endothelial cells	ITGB4
SHROOM4	1.37124e-253	0.573159	0.695	0.321	2.74248e-250	Endothelial cells	SHROOM4
CRYBG3	1.76855e-253	0.729091	0.814	0.567	3.5371e-250	Endothelial cells	CRYBG3
NEURL1B	5.81781e-253	0.392132	0.773	0.414	1.16356e-249	Endothelial cells	NEURL1B
ADAMTS1	3.52957e-251	0.405654	0.823	0.502	7.05914e-248	Endothelial cells	ADAMTS1
SPRY1	6.1393e-251	0.538975	0.896	0.556	1.22786e-247	Endothelial cells	SPRY1
LDB2	1.77143e-247	0.620224	0.779	0.376	3.54286e-244	Endothelial cells	LDB2
PDGFB	4.70934e-246	0.678576	0.707	0.401	9.41867e-243	Endothelial cells	PDGFB
RALGAPA2	2.30766e-245	0.655171	0.715	0.403	4.61533e-242	Endothelial cells	RALGAPA2
LPCAT2	3.6138e-243	0.517237	0.736	0.428	7.22759e-240	Endothelial cells	LPCAT2
NOVA2	3.68717e-243	0.378622	0.597	0.02	7.37434e-240	Endothelial cells	NOVA2
ARL15	8.60972e-239	0.374516	0.731	0.43	1.72194e-235	Endothelial cells	ARL15
GIMAP8	3.65299e-235	0.640072	0.66	0.167	7.30599e-232	Endothelial cells	GIMAP8
DLL4	2.65704e-232	0.332635	0.609	0.13	5.31407e-229	Endothelial cells	DLL4
OLFM1	1.16798e-230	0.342739	0.738	0.384	2.33595e-227	Endothelial cells	OLFM1
SOCS3	4.52772e-230	0.879496	0.889	0.648	9.05544e-227	Endothelial cells	SOCS3
TMTC1	1.80012e-227	0.433292	0.759	0.432	3.60024e-224	Endothelial cells	TMTC1
TNFRSF10D	1.96288e-220	0.317088	0.666	0.311	3.92576e-217	Endothelial cells	TNFRSF10D
CRHBP	5.78051e-218	0.925227	0.626	0.116	1.1561e-214	Endothelial cells	CRHBP
EDNRB	2.09592e-217	0.751493	0.736	0.349	4.19184e-214	Endothelial cells	EDNRB
MKL2	4.8739e-215	0.668877	0.758	0.513	9.74781e-212	Endothelial cells	MKL2
POSTN	2.17933e-213	0.281904	0.708	0.348	4.35866e-210	Endothelial cells	POSTN
RGCC	3.70519e-213	0.716035	0.755	0.492	7.41039e-210	Endothelial cells	RGCC
KCTD12	2.56494e-212	0.681319	0.871	0.647	5.12988e-209	Endothelial cells	KCTD12
COL4A1	7.48042e-211	0.592711	0.873	0.58	1.49608e-207	Endothelial cells	COL4A1
TINAGL1	1.05357e-210	0.371966	0.763	0.374	2.10714e-207	Endothelial cells	TINAGL1
IRF1	8.2958e-204	0.583451	0.84	0.564	1.65916e-200	Endothelial cells	IRF1
AIF1L	1.06802e-202	0.561769	0.644	0.255	2.13605e-199	Endothelial cells	AIF1L
NCOA7	1.26139e-202	0.614636	0.758	0.493	2.52278e-199	Endothelial cells	NCOA7
PTGIS	1.69337e-202	0.251141	0.684	0.239	3.38673e-199	Endothelial cells	PTGIS
IFIT1	1.11619e-200	0.406908	0.757	0.395	2.23239e-197	Endothelial cells	IFIT1
SLC12A2	7.99942e-198	0.437557	0.738	0.405	1.59988e-194	Endothelial cells	SLC12A2
RHOJ	1.21962e-195	0.390599	0.69	0.296	2.43925e-192	Endothelial cells	RHOJ
UTRN	4.80445e-193	0.567331	0.882	0.654	9.6089e-190	Endothelial cells	UTRN
DUSP6	5.46226e-192	0.484427	0.737	0.477	1.09245e-188	Endothelial cells	DUSP6
FAM69B	6.05763e-191	0.553071	0.663	0.3	1.21153e-187	Endothelial cells	FAM69B
GATA2	3.98689e-189	0.424419	0.635	0.195	7.97379e-186	Endothelial cells	GATA2
DLC1	1.31381e-186	0.44185	0.829	0.556	2.62763e-183	Endothelial cells	DLC1
PARP14	2.23059e-186	0.630812	0.734	0.415	4.46118e-183	Endothelial cells	PARP14
NR2F2	4.53007e-185	0.360672	0.889	0.582	9.06013e-182	Endothelial cells	NR2F2
FAM13C	8.46191e-182	0.679968	0.707	0.476	1.69238e-178	Endothelial cells	FAM13C
NFKBIA	5.83088e-181	0.79788	0.938	0.769	1.16618e-177	Endothelial cells	NFKBIA
GBP1	2.14439e-177	0.537657	0.703	0.378	4.28878e-174	Endothelial cells	GBP1
HBEGF	9.11891e-177	0.359791	0.676	0.379	1.82378e-173	Endothelial cells	HBEGF
SNCG	2.73068e-176	0.487817	0.713	0.404	5.46137e-173	Endothelial cells	SNCG
THSD7A	1.48612e-174	0.435976	0.672	0.271	2.97225e-171	Endothelial cells	THSD7A
PCDH17	2.04201e-174	0.481987	0.675	0.324	4.08401e-171	Endothelial cells	PCDH17
SYNE1	5.75275e-163	0.548464	0.836	0.6	1.15055e-159	Endothelial cells	SYNE1
TGFBR3	2.03008e-162	0.555666	0.745	0.536	4.06015e-159	Endothelial cells	TGFBR3
SMAD1	6.12861e-162	0.48877	0.692	0.425	1.22572e-158	Endothelial cells	SMAD1
SOX7	2.1028e-158	0.57014	0.733	0.476	4.2056e-155	Endothelial cells	SOX7
NEDD9	6.84754e-158	0.580089	0.671	0.356	1.36951e-154	Endothelial cells	NEDD9
FILIP1	1.78821e-157	0.529535	0.627	0.258	3.57641e-154	Endothelial cells	FILIP1
ODC1	7.5628e-155	0.306487	0.791	0.538	1.51256e-151	Endothelial cells	ODC1
IFIT2	1.3861e-154	0.265435	0.68	0.357	2.77219e-151	Endothelial cells	IFIT2
ADIRF	4.44732e-154	0.422801	0.982	0.813	8.89464e-151	Endothelial cells	ADIRF
GADD45A	2.16766e-153	0.564133	0.752	0.53	4.33531e-150	Endothelial cells	GADD45A
RBP7	6.28932e-151	0.88133	0.649	0.339	1.25786e-147	Endothelial cells	RBP7
SPARC	1.70413e-147	0.306838	0.978	0.829	3.40826e-144	Endothelial cells	SPARC
PRSS23	3.90345e-147	0.350287	0.859	0.685	7.80689e-144	Endothelial cells	PRSS23
TSPAN2	9.99041e-147	0.487573	0.617	0.233	1.99808e-143	Endothelial cells	TSPAN2
GADD45B	1.58232e-146	0.575145	0.892	0.674	3.16465e-143	Endothelial cells	GADD45B
COL4A2	1.39763e-145	0.372151	0.846	0.597	2.79526e-142	Endothelial cells	COL4A2
UPP1	2.85596e-144	0.480623	0.631	0.316	5.71192e-141	Endothelial cells	UPP1
EFCAB14	5.92243e-144	0.489189	0.782	0.558	1.18449e-140	Endothelial cells	EFCAB14
MAGI1	5.38515e-142	0.564705	0.679	0.447	1.07703e-138	Endothelial cells	MAGI1
CD300LG	1.55916e-139	0.542453	0.546	0.049	3.11832e-136	Endothelial cells	CD300LG
AKR1C3	7.27019e-139	0.563948	0.662	0.358	1.45404e-135	Endothelial cells	AKR1C3
NFATC2	7.84533e-136	0.304452	0.685	0.377	1.56907e-132	Endothelial cells	NFATC2
PRND	7.0785e-131	0.267382	0.495	0.062	1.4157e-127	Endothelial cells	PRND
HEY1	2.52253e-129	0.399375	0.663	0.386	5.04506e-126	Endothelial cells	HEY1
CNTNAP3B	1.6435e-126	0.504417	0.653	0.4	3.287e-123	Endothelial cells	CNTNAP3B
PLK2	1.85303e-125	0.431402	0.728	0.498	3.70606e-122	Endothelial cells	PLK2
CTGF	2.61025e-122	0.571593	0.795	0.534	5.22049e-119	Endothelial cells	CTGF
CLDN11	3.86738e-121	0.29527	0.564	0.128	7.73476e-118	Endothelial cells	CLDN11
GPIHBP1	6.4526e-111	0.704835	0.557	0.15	1.29052e-107	Endothelial cells	GPIHBP1
DOC2B	5.4731e-110	0.319419	0.571	0.167	1.09462e-106	Endothelial cells	DOC2B
KLF4	3.79407e-109	0.568223	0.89	0.744	7.58814e-106	Endothelial cells	KLF4
BCL6B	1.60023e-107	0.393831	0.571	0.195	3.20045e-104	Endothelial cells	BCL6B
NOTCH4	3.95775e-106	0.709195	0.596	0.36	7.9155e-103	Endothelial cells	NOTCH4
SOCS2	6.7622e-106	0.32818	0.672	0.456	1.35244e-102	Endothelial cells	SOCS2
TNFRSF10B	4.30317e-103	0.260276	0.588	0.318	8.60635e-100	Endothelial cells	TNFRSF10B
PLAT	2.10134e-102	0.263094	0.634	0.35	4.20268e-99	Endothelial cells	PLAT
ADM5	4.58659e-99	0.379791	0.568	0.219	9.17318e-96	Endothelial cells	ADM5
CCL14	1.81392e-97	0.585925	0.538	0.044	3.62785e-94	Endothelial cells	CCL14
DACH1	7.89204e-96	0.469379	0.566	0.192	1.57841e-92	Endothelial cells	DACH1
PDIA5	2.75958e-95	0.289184	0.651	0.45	5.51916e-92	Endothelial cells	PDIA5
MAP3K8	3.54e-92	0.34694	0.659	0.465	7.08001e-89	Endothelial cells	MAP3K8
TNFRSF1B	7.58397e-89	0.400532	0.577	0.22	1.51679e-85	Endothelial cells	TNFRSF1B
IER2	7.06304e-80	0.301427	0.945	0.791	1.41261e-76	Endothelial cells	IER2
MARCKSL1	1.89592e-79	0.331298	0.692	0.504	3.79185e-76	Endothelial cells	MARCKSL1
LEPR	1.13783e-73	0.338792	0.609	0.37	2.27567e-70	Endothelial cells	LEPR
IL1R1	1.0554e-72	0.388743	0.696	0.497	2.11081e-69	Endothelial cells	IL1R1
WARS	1.24663e-71	0.347407	0.615	0.414	2.49327e-68	Endothelial cells	WARS
RGS3	5.61736e-68	0.416478	0.603	0.403	1.12347e-64	Endothelial cells	RGS3
ATP13A3	1.07376e-65	0.300898	0.689	0.49	2.14751e-62	Endothelial cells	ATP13A3
LHX6	8.43537e-65	0.388722	0.504	0.041	1.68707e-61	Endothelial cells	LHX6
SEMA3G	1.23443e-64	0.339962	0.536	0.273	2.46887e-61	Endothelial cells	SEMA3G
MIDN	2.18003e-63	0.287159	0.803	0.627	4.36007e-60	Endothelial cells	MIDN
MYO10	3.97333e-59	0.25613	0.651	0.472	7.94666e-56	Endothelial cells	MYO10
BTNL9	3.18032e-58	0.727353	0.473	0.096	6.36064e-55	Endothelial cells	BTNL9
SEMA6A	7.76519e-56	0.276013	0.591	0.382	1.55304e-52	Endothelial cells	SEMA6A
EFNA1	1.8771e-55	0.436449	0.67	0.564	3.75419e-52	Endothelial cells	EFNA1
DYSF	2.47181e-52	0.332778	0.535	0.247	4.94362e-49	Endothelial cells	DYSF
ENPP2	6.73459e-49	0.477942	0.612	0.433	1.34692e-45	Endothelial cells	ENPP2
ABLIM3	1.32936e-48	0.272752	0.526	0.272	2.65873e-45	Endothelial cells	ABLIM3
ZFP36	1.70642e-47	0.376854	0.949	0.873	3.41285e-44	Endothelial cells	ZFP36
MECOM	1.3381e-41	0.398517	0.561	0.353	2.67619e-38	Endothelial cells	MECOM
FABP4	3.46264e-41	0.831419	0.502	0.241	6.92528e-38	Endothelial cells	FABP4
RHOB	1.87507e-39	0.310717	0.822	0.794	3.75015e-36	Endothelial cells	RHOB
TNFAIP8L1	2.402e-37	0.304404	0.542	0.356	4.80401e-34	Endothelial cells	TNFAIP8L1
C2CD4B	9.03393e-33	0.755158	0.502	0.181	1.80679e-29	Endothelial cells	C2CD4B
ARHGAP18	1.42197e-29	0.254248	0.61	0.512	2.84394e-26	Endothelial cells	ARHGAP18
NQO1	5.84339e-28	0.291584	0.621	0.548	1.16868e-24	Endothelial cells	NQO1
SCARB1	1.61834e-26	0.405774	0.515	0.355	3.23669e-23	Endothelial cells	SCARB1
LYST	2.92856e-23	0.279167	0.687	0.59	5.85712e-20	Endothelial cells	LYST
ADAMTS9	4.44159e-22	0.359815	0.54	0.405	8.88318e-19	Endothelial cells	ADAMTS9
ZNF385D	5.01707e-17	0.401708	0.523	0.326	1.00341e-13	Endothelial cells	ZNF385D
ADGRG1	2.43237e-16	0.276144	0.554	0.442	4.86474e-13	Endothelial cells	ADGRG1
FAM107A	5.41032e-14	0.334319	0.366	0.206	1.08206e-10	Endothelial cells	FAM107A
CA4	7.68552e-14	0.279342	0.262	0.069	1.5371e-10	Endothelial cells	CA4
TMEM88	1.64959e-13	0.299424	0.452	0.158	3.29919e-10	Endothelial cells	TMEM88
CRACR2B	3.73547e-13	0.260418	0.474	0.257	7.47094e-10	Endothelial cells	CRACR2B
CX3CL1	3.28439e-12	0.575727	0.519	0.415	6.56878e-09	Endothelial cells	CX3CL1
SLC25A25	7.12577e-12	0.255043	0.54	0.428	1.42515e-08	Endothelial cells	SLC25A25
FAM43A	9.4919e-08	0.308285	0.522	0.466	0.000189838	Endothelial cells	FAM43A
ACER1	1.11581e-196	0.388373	0.809	0.127	2.23161e-193	Cornified envelop cells	ACER1
C5orf46	5.09073e-147	0.699603	0.778	0.115	1.01815e-143	Cornified envelop cells	C5orf46
CARD18	3.2809e-146	0.536157	0.814	0.162	6.56181e-143	Cornified envelop cells	CARD18
SDR9C7	1.36433e-138	0.361346	0.804	0.088	2.72866e-135	Cornified envelop cells	SDR9C7
ARG1	2.74195e-123	0.553335	0.665	0.105	5.4839e-120	Cornified envelop cells	ARG1
CALML5	7.90973e-123	3.22084	1	0.501	1.58195e-119	Cornified envelop cells	CALML5
TGM3	9.50928e-122	0.598933	0.892	0.223	1.90186e-118	Cornified envelop cells	TGM3
FAM25A	2.33468e-121	0.452502	0.804	0.169	4.66936e-118	Cornified envelop cells	FAM25A
AADACL2	1.17085e-119	0.530185	0.897	0.275	2.34171e-116	Cornified envelop cells	AADACL2
CWH43	3.17544e-114	0.728783	0.892	0.22	6.35088e-111	Cornified envelop cells	CWH43
DEGS2	1.00404e-112	0.897028	0.928	0.335	2.00808e-109	Cornified envelop cells	DEGS2
ZNF750	2.59532e-110	0.891362	0.969	0.353	5.19064e-107	Cornified envelop cells	ZNF750
LYPD3	1.02113e-101	1.86507	0.959	0.558	2.04226e-98	Cornified envelop cells	LYPD3
SULT2B1	9.90439e-98	1.1128	0.907	0.244	1.98088e-94	Cornified envelop cells	SULT2B1
KRTDAP	2.63626e-96	3.14793	0.969	0.588	5.27252e-93	Cornified envelop cells	KRTDAP
MAL2	3.49072e-95	1.14975	0.948	0.438	6.98143e-92	Cornified envelop cells	MAL2
DGAT2	9.94185e-94	0.750903	0.784	0.114	1.98837e-90	Cornified envelop cells	DGAT2
KRT10	1.8819e-93	2.24049	1	0.96	3.76381e-90	Cornified envelop cells	KRT10
SLC16A10	2.02608e-92	0.39508	0.881	0.295	4.05216e-89	Cornified envelop cells	SLC16A10
DSC1	4.64613e-92	1.48684	0.943	0.441	9.29226e-89	Cornified envelop cells	DSC1
SBSN	2.00731e-91	2.36844	0.943	0.481	4.01461e-88	Cornified envelop cells	SBSN
DMKN	3.23086e-91	2.37069	0.985	0.681	6.46172e-88	Cornified envelop cells	DMKN
RDH12	5.82488e-91	0.510188	0.799	0.205	1.16498e-87	Cornified envelop cells	RDH12
C2orf54	1.13493e-90	0.732375	0.887	0.31	2.26986e-87	Cornified envelop cells	C2orf54
TMEM40	2.20027e-89	0.635216	0.876	0.248	4.40054e-86	Cornified envelop cells	TMEM40
CASP14	2.48367e-89	1.39763	0.954	0.426	4.96733e-86	Cornified envelop cells	CASP14
PERP	1.07653e-88	1.63714	0.985	0.805	2.15307e-85	Cornified envelop cells	PERP
C10orf99	1.44453e-88	0.774327	0.835	0.192	2.88906e-85	Cornified envelop cells	C10orf99
CLEC2A	7.88633e-87	0.34459	0.799	0.254	1.57727e-83	Cornified envelop cells	CLEC2A
SPINK5	1.15158e-85	1.84527	0.964	0.538	2.30317e-82	Cornified envelop cells	SPINK5
TACSTD2	3.8647e-85	1.35749	0.985	0.551	7.72941e-82	Cornified envelop cells	TACSTD2
SPRR1B	1.1251e-84	1.86497	0.887	0.394	2.25019e-81	Cornified envelop cells	SPRR1B
CLIC3	4.54919e-84	2.01029	0.923	0.463	9.09839e-81	Cornified envelop cells	CLIC3
SLURP1	1.05157e-83	3.02875	0.881	0.331	2.10314e-80	Cornified envelop cells	SLURP1
SDR16C5	2.91086e-83	0.947985	0.897	0.334	5.82172e-80	Cornified envelop cells	SDR16C5
FABP5	1.62188e-79	2.21938	0.969	0.699	3.24376e-76	Cornified envelop cells	FABP5
TM7SF2	3.50449e-77	0.699618	0.856	0.34	7.00899e-74	Cornified envelop cells	TM7SF2
SCEL	5.51297e-77	1.23519	0.856	0.413	1.10259e-73	Cornified envelop cells	SCEL
KCNK7	1.1764e-76	1.06466	0.918	0.468	2.3528e-73	Cornified envelop cells	KCNK7
PRSS3	2.2865e-76	0.584781	0.742	0.205	4.573e-73	Cornified envelop cells	PRSS3
KLK7	4.10063e-75	1.17849	0.84	0.36	8.20126e-72	Cornified envelop cells	KLK7
SERPINB5	7.96485e-75	1.16745	0.954	0.635	1.59297e-71	Cornified envelop cells	SERPINB5
KRT2	1.59102e-74	3.40182	0.928	0.585	3.18204e-71	Cornified envelop cells	KRT2
POF1B	1.65381e-74	0.678691	0.866	0.356	3.30762e-71	Cornified envelop cells	POF1B
DBI	6.20783e-74	1.39724	0.99	0.87	1.24157e-70	Cornified envelop cells	DBI
CSTA	1.34923e-73	2.17916	0.918	0.642	2.69847e-70	Cornified envelop cells	CSTA
CLDN1	4.86918e-73	0.795957	0.902	0.449	9.73836e-70	Cornified envelop cells	CLDN1
GLTP	4.86662e-72	1.30499	0.954	0.661	9.73323e-69	Cornified envelop cells	GLTP
DSG1	1.02747e-71	1.46589	0.954	0.64	2.05493e-68	Cornified envelop cells	DSG1
VAMP8	1.07355e-71	1.32177	0.964	0.613	2.1471e-68	Cornified envelop cells	VAMP8
BBOX1	3.06177e-71	1.29335	0.84	0.411	6.12353e-68	Cornified envelop cells	BBOX1
RAB25	7.99617e-71	1.33238	0.892	0.499	1.59923e-67	Cornified envelop cells	RAB25
PYDC1	4.4758e-70	0.71409	0.768	0.252	8.95159e-67	Cornified envelop cells	PYDC1
ALDH3B2	7.13106e-70	0.765004	0.825	0.316	1.42621e-66	Cornified envelop cells	ALDH3B2
THEM5	9.73316e-70	0.659431	0.83	0.313	1.94663e-66	Cornified envelop cells	THEM5
TMEM45A	5.43767e-69	1.74298	0.938	0.691	1.08753e-65	Cornified envelop cells	TMEM45A
MUC15	2.49758e-68	0.604252	0.845	0.413	4.99517e-65	Cornified envelop cells	MUC15
RHOD	1.56955e-67	0.880712	0.923	0.588	3.1391e-64	Cornified envelop cells	RHOD
LAD1	4.84979e-67	0.809892	0.938	0.465	9.69957e-64	Cornified envelop cells	LAD1
JUP	5.74225e-67	1.30875	0.959	0.669	1.14845e-63	Cornified envelop cells	JUP
LGALS7	1.80535e-66	1.7572	0.948	0.636	3.61071e-63	Cornified envelop cells	LGALS7
SLPI	3.03397e-66	1.44077	0.887	0.516	6.06794e-63	Cornified envelop cells	SLPI
FXYD3	5.11846e-65	1.29138	0.974	0.627	1.02369e-61	Cornified envelop cells	FXYD3
TMEM154	2.70711e-64	0.586957	0.902	0.476	5.41423e-61	Cornified envelop cells	TMEM154
CHP2	3.13445e-64	0.563782	0.856	0.43	6.2689e-61	Cornified envelop cells	CHP2
SFN	3.52224e-64	1.39595	0.943	0.63	7.04448e-61	Cornified envelop cells	SFN
GGH	5.75382e-64	0.802079	0.923	0.583	1.15076e-60	Cornified envelop cells	GGH
KLC3	1.07833e-63	0.812498	0.933	0.448	2.15665e-60	Cornified envelop cells	KLC3
KRT1	1.25119e-63	1.92006	0.959	0.802	2.50237e-60	Cornified envelop cells	KRT1
PLLP	1.52609e-63	0.390739	0.881	0.461	3.05219e-60	Cornified envelop cells	PLLP
CLTB	2.77633e-63	1.24406	0.985	0.804	5.55265e-60	Cornified envelop cells	CLTB
PTGS1	3.31656e-63	0.494668	0.866	0.442	6.63311e-60	Cornified envelop cells	PTGS1
EPPK1	1.0436e-62	0.363317	0.84	0.309	2.0872e-59	Cornified envelop cells	EPPK1
CLDN4	3.17276e-62	0.721525	0.799	0.296	6.34551e-59	Cornified envelop cells	CLDN4
SPTSSB	1.53294e-61	0.882471	0.799	0.361	3.06587e-58	Cornified envelop cells	SPTSSB
TMEM79	2.20528e-61	0.643759	0.887	0.532	4.41056e-58	Cornified envelop cells	TMEM79
TMEM54	2.57352e-61	0.863589	0.912	0.561	5.14703e-58	Cornified envelop cells	TMEM54
PKP1	3.27657e-61	1.2241	0.907	0.59	6.55315e-58	Cornified envelop cells	PKP1
ATP6V1C2	6.89865e-61	0.660058	0.593	0.154	1.37973e-57	Cornified envelop cells	ATP6V1C2
ELOVL4	2.3227e-60	0.632044	0.856	0.485	4.64541e-57	Cornified envelop cells	ELOVL4
LY6G6C	5.67227e-60	0.909544	0.789	0.292	1.13445e-56	Cornified envelop cells	LY6G6C
KLK11	1.12815e-59	1.07862	0.892	0.529	2.2563e-56	Cornified envelop cells	KLK11
DSP	1.63194e-59	1.26814	0.969	0.788	3.26388e-56	Cornified envelop cells	DSP
DAPL1	5.21555e-59	1.10068	0.928	0.615	1.04311e-55	Cornified envelop cells	DAPL1
AOC1	6.04389e-59	0.435775	0.325	0.043	1.20878e-55	Cornified envelop cells	AOC1
PHLDA2	7.97593e-59	0.886231	0.897	0.553	1.59519e-55	Cornified envelop cells	PHLDA2
RHOV	9.4517e-59	0.973199	0.851	0.391	1.89034e-55	Cornified envelop cells	RHOV
CEBPA	3.4665e-58	0.600433	0.938	0.524	6.93301e-55	Cornified envelop cells	CEBPA
C19orf33	7.91788e-58	1.16936	0.902	0.479	1.58358e-54	Cornified envelop cells	C19orf33
EPHX3	9.46467e-58	0.554429	0.773	0.295	1.89293e-54	Cornified envelop cells	EPHX3
HSPB1	1.04146e-57	0.978632	0.969	0.905	2.08292e-54	Cornified envelop cells	HSPB1
DEFB1	1.40725e-57	0.983079	0.876	0.515	2.8145e-54	Cornified envelop cells	DEFB1
NMU	1.42764e-57	0.573907	0.887	0.488	2.85529e-54	Cornified envelop cells	NMU
FLG	1.19496e-55	2.98495	0.753	0.391	2.38992e-52	Cornified envelop cells	FLG
TINCR	5.94863e-55	0.557003	0.938	0.51	1.18973e-51	Cornified envelop cells	TINCR
MAPK13	1.15095e-54	0.605767	0.887	0.471	2.30191e-51	Cornified envelop cells	MAPK13
CD24	1.19462e-54	1.01672	0.851	0.437	2.38924e-51	Cornified envelop cells	CD24
CYP4F22	4.19374e-54	0.512943	0.686	0.193	8.38749e-51	Cornified envelop cells	CYP4F22
CRABP2	1.14062e-53	1.31476	0.969	0.651	2.28125e-50	Cornified envelop cells	CRABP2
CD36	3.02117e-53	0.554465	0.83	0.304	6.04233e-50	Cornified envelop cells	CD36
KLK8	2.53289e-52	0.763985	0.789	0.279	5.06579e-49	Cornified envelop cells	KLK8
TRIM29	3.35213e-51	0.854179	0.928	0.602	6.70425e-48	Cornified envelop cells	TRIM29
PIM1	1.50139e-50	0.586398	0.83	0.486	3.00278e-47	Cornified envelop cells	PIM1
NIPAL1	1.92999e-50	0.294095	0.799	0.345	3.85998e-47	Cornified envelop cells	NIPAL1
S100A14	3.31773e-50	0.996034	0.954	0.683	6.63546e-47	Cornified envelop cells	S100A14
CNFN	8.35791e-50	1.8556	0.789	0.402	1.67158e-46	Cornified envelop cells	CNFN
KRT80	2.65053e-49	0.661813	0.773	0.311	5.30106e-46	Cornified envelop cells	KRT80
PYCARD	1.53722e-47	1.03025	0.887	0.654	3.07445e-44	Cornified envelop cells	PYCARD
CAPNS2	2.09061e-47	0.740413	0.887	0.482	4.18121e-44	Cornified envelop cells	CAPNS2
ERBB3	1.26834e-46	0.299156	0.866	0.464	2.53668e-43	Cornified envelop cells	ERBB3
METRNL	1.7502e-46	0.739638	0.871	0.528	3.50039e-43	Cornified envelop cells	METRNL
DUSP2	1.05284e-45	0.35595	0.763	0.426	2.10568e-42	Cornified envelop cells	DUSP2
GJB2	1.3006e-45	1.45808	0.83	0.479	2.60121e-42	Cornified envelop cells	GJB2
NRARP	1.39503e-45	0.526565	0.866	0.583	2.79006e-42	Cornified envelop cells	NRARP
A2ML1	3.37132e-45	0.500059	0.716	0.251	6.74263e-42	Cornified envelop cells	A2ML1
EN1	1.11395e-44	0.545231	0.716	0.263	2.22789e-41	Cornified envelop cells	EN1
SLC25A5	1.79196e-44	0.984353	0.959	0.814	3.58391e-41	Cornified envelop cells	SLC25A5
GJA1	3.07567e-44	1.09393	0.948	0.761	6.15133e-41	Cornified envelop cells	GJA1
KRT78	5.20433e-44	0.643281	0.68	0.196	1.04087e-40	Cornified envelop cells	KRT78
KRT77	6.33784e-44	1.26296	0.639	0.197	1.26757e-40	Cornified envelop cells	KRT77
LGALSL	1.27902e-43	0.644211	0.876	0.558	2.55804e-40	Cornified envelop cells	LGALSL
PKP3	2.82409e-43	0.893417	0.851	0.56	5.64818e-40	Cornified envelop cells	PKP3
LGALS7B	3.11229e-43	1.67035	0.814	0.468	6.22457e-40	Cornified envelop cells	LGALS7B
LY6D	6.83211e-43	1.14373	0.881	0.594	1.36642e-39	Cornified envelop cells	LY6D
PPP1R14C	2.50668e-42	0.352755	0.835	0.479	5.01337e-39	Cornified envelop cells	PPP1R14C
GRHL1	6.7455e-42	0.526616	0.758	0.389	1.3491e-38	Cornified envelop cells	GRHL1
CEBPB	1.69466e-41	0.794448	0.928	0.794	3.38931e-38	Cornified envelop cells	CEBPB
GPR12	1.69783e-41	1.3746	0.402	0.074	3.39566e-38	Cornified envelop cells	GPR12
CTNNBIP1	2.00694e-41	1.13837	0.82	0.582	4.01388e-38	Cornified envelop cells	CTNNBIP1
TSTD1	3.58231e-41	0.722168	0.881	0.619	7.16462e-38	Cornified envelop cells	TSTD1
S100A16	4.01003e-41	0.939063	0.943	0.783	8.02005e-38	Cornified envelop cells	S100A16
CA2	6.69203e-41	0.282457	0.83	0.543	1.33841e-37	Cornified envelop cells	CA2
AQP3	3.6824e-40	0.866025	0.938	0.721	7.36481e-37	Cornified envelop cells	AQP3
NEBL	1.87542e-39	0.561172	0.778	0.459	3.75083e-36	Cornified envelop cells	NEBL
HOPX	9.87392e-39	1.20809	0.923	0.655	1.97478e-35	Cornified envelop cells	HOPX
NSG1	1.80952e-38	0.716589	0.881	0.682	3.61904e-35	Cornified envelop cells	NSG1
TMEM238	1.13836e-37	0.636317	0.856	0.559	2.27671e-34	Cornified envelop cells	TMEM238
CALML3	1.21469e-37	1.16245	0.881	0.67	2.42937e-34	Cornified envelop cells	CALML3
CLCA2	2.3826e-36	0.307421	0.907	0.582	4.7652e-33	Cornified envelop cells	CLCA2
NUDT8	1.13639e-35	0.401179	0.82	0.513	2.27278e-32	Cornified envelop cells	NUDT8
PDZK1IP1	2.33467e-35	0.485471	0.675	0.243	4.66934e-32	Cornified envelop cells	PDZK1IP1
KLF5	3.74025e-35	0.497764	0.933	0.696	7.48051e-32	Cornified envelop cells	KLF5
EVPL	1.10561e-34	0.53835	0.768	0.43	2.21121e-31	Cornified envelop cells	EVPL
IL20RB	5.18778e-33	0.307967	0.861	0.566	1.03756e-29	Cornified envelop cells	IL20RB
FGFBP1	8.06174e-33	0.464927	0.825	0.427	1.61235e-29	Cornified envelop cells	FGFBP1
C6orf132	8.94384e-33	0.397728	0.809	0.539	1.78877e-29	Cornified envelop cells	C6orf132
NCCRP1	6.29606e-32	0.623354	0.546	0.08	1.25921e-28	Cornified envelop cells	NCCRP1
EPHB6	1.02465e-31	0.535017	0.814	0.538	2.0493e-28	Cornified envelop cells	EPHB6
TUBA4A	7.35922e-31	0.922234	0.799	0.593	1.47184e-27	Cornified envelop cells	TUBA4A
CDKN2B	2.56924e-30	0.631458	0.691	0.388	5.13847e-27	Cornified envelop cells	CDKN2B
RAB3IP	6.42717e-29	0.258883	0.758	0.433	1.28543e-25	Cornified envelop cells	RAB3IP
SPRR2E	7.93415e-29	0.404848	0.464	0.054	1.58683e-25	Cornified envelop cells	SPRR2E
CITED4	6.12473e-28	0.381061	0.814	0.514	1.22495e-24	Cornified envelop cells	CITED4
KRT23	6.85043e-28	0.745561	0.567	0.159	1.37009e-24	Cornified envelop cells	KRT23
MPP7	2.86216e-27	0.283533	0.763	0.448	5.72433e-24	Cornified envelop cells	MPP7
IMPA2	6.10137e-27	0.418415	0.866	0.529	1.22027e-23	Cornified envelop cells	IMPA2
MPZL2	1.57347e-26	0.291845	0.804	0.597	3.14694e-23	Cornified envelop cells	MPZL2
CXADR	2.23895e-26	0.325292	0.902	0.589	4.47789e-23	Cornified envelop cells	CXADR
PTK6	2.66394e-26	0.473547	0.655	0.219	5.32789e-23	Cornified envelop cells	PTK6
IFFO2	3.53572e-26	0.404405	0.794	0.502	7.07144e-23	Cornified envelop cells	IFFO2
TUBB2A	5.465e-26	0.851661	0.799	0.652	1.093e-22	Cornified envelop cells	TUBB2A
SPINT1	3.83053e-25	0.574079	0.768	0.497	7.66106e-22	Cornified envelop cells	SPINT1
TUBA1C	7.03602e-25	0.683192	0.809	0.663	1.4072e-21	Cornified envelop cells	TUBA1C
KRT9	1.25501e-24	1.63728	0.665	0.38	2.51002e-21	Cornified envelop cells	KRT9
DSC3	2.35481e-24	0.408929	0.928	0.713	4.70962e-21	Cornified envelop cells	DSC3
TGM1	3.17635e-24	0.269133	0.582	0.158	6.35269e-21	Cornified envelop cells	TGM1
MAL	3.72788e-24	1.76228	0.552	0.235	7.45577e-21	Cornified envelop cells	MAL
PTPRF	1.39659e-23	0.439755	0.902	0.669	2.79317e-20	Cornified envelop cells	PTPRF
SDC1	2.36845e-23	0.656097	0.794	0.648	4.7369e-20	Cornified envelop cells	SDC1
SERPINB12	2.92964e-23	0.30365	0.634	0.221	5.85929e-20	Cornified envelop cells	SERPINB12
CYSRT1	4.5805e-23	0.487007	0.603	0.217	9.16101e-20	Cornified envelop cells	CYSRT1
SCGB2A1	8.17709e-23	1.09787	0.299	0.077	1.63542e-19	Cornified envelop cells	SCGB2A1
UBR4	8.44627e-23	0.682122	0.773	0.557	1.68925e-19	Cornified envelop cells	UBR4
SERPINB3	8.49366e-23	0.327529	0.479	0.061	1.69873e-19	Cornified envelop cells	SERPINB3
CDSN	2.2267e-22	0.640531	0.423	0.1	4.45339e-19	Cornified envelop cells	CDSN
SMIM5	5.17503e-22	0.560787	0.66	0.319	1.03501e-18	Cornified envelop cells	SMIM5
KLF4	1.31961e-21	0.431823	0.918	0.767	2.63921e-18	Cornified envelop cells	KLF4
PSORS1C2	2.48456e-21	0.280541	0.577	0.29	4.96912e-18	Cornified envelop cells	PSORS1C2
KLK5	3.61657e-21	0.363352	0.753	0.48	7.23315e-18	Cornified envelop cells	KLK5
CLEC2B	3.9901e-21	0.350329	0.933	0.645	7.98019e-18	Cornified envelop cells	CLEC2B
TUBB4B	4.35594e-21	0.530162	0.907	0.807	8.71188e-18	Cornified envelop cells	TUBB4B
MSLN	4.87991e-21	0.658116	0.335	0.114	9.75982e-18	Cornified envelop cells	MSLN
FAM84A	5.63712e-21	0.335061	0.747	0.472	1.12742e-17	Cornified envelop cells	FAM84A
PLBD1	8.6436e-21	0.416085	0.675	0.46	1.72872e-17	Cornified envelop cells	PLBD1
SPINT2	3.61861e-20	0.476367	0.912	0.697	7.23721e-17	Cornified envelop cells	SPINT2
AHNAK2	1.32684e-19	0.362342	0.923	0.732	2.65368e-16	Cornified envelop cells	AHNAK2
MAFB	5.93357e-19	0.503681	0.84	0.663	1.18671e-15	Cornified envelop cells	MAFB
TPPP3	3.42945e-18	0.507278	0.845	0.701	6.8589e-15	Cornified envelop cells	TPPP3
ISG15	6.11088e-18	0.289909	0.206	0.472	1.22218e-14	Cornified envelop cells	ISG15
PHGDH	1.85413e-17	0.321812	0.881	0.645	3.70826e-14	Cornified envelop cells	PHGDH
LOR	7.73014e-17	1.17019	0.495	0.259	1.54603e-13	Cornified envelop cells	LOR
ASPG	9.78749e-17	0.432273	0.562	0.265	1.9575e-13	Cornified envelop cells	ASPG
LMO7	1.06137e-16	0.389374	0.696	0.518	2.12274e-13	Cornified envelop cells	LMO7
HSD11B2	1.38145e-16	0.752642	0.572	0.292	2.7629e-13	Cornified envelop cells	HSD11B2
MGST1	2.29276e-16	0.830944	0.598	0.405	4.58552e-13	Cornified envelop cells	MGST1
C6orf15	1.45853e-15	1.07536	0.33	0.117	2.91706e-12	Cornified envelop cells	C6orf15
EZR	1.04913e-14	0.300575	0.83	0.723	2.09826e-11	Cornified envelop cells	EZR
SERPINA12	3.68083e-13	0.424987	0.464	0.062	7.36166e-10	Cornified envelop cells	SERPINA12
TXN	4.22673e-13	0.342783	0.979	0.933	8.45345e-10	Cornified envelop cells	TXN
QPCT	2.53922e-11	1.09535	0.546	0.346	5.07844e-08	Cornified envelop cells	QPCT
ITPR2	3.23681e-11	0.317065	0.794	0.634	6.47363e-08	Cornified envelop cells	ITPR2
KRT6B	1.23497e-10	2.13607	0.51	0.343	2.46995e-07	Cornified envelop cells	KRT6B
CFTR	1.4638e-10	0.367336	0.273	0.074	2.9276e-07	Cornified envelop cells	CFTR
TMPRSS11E	2.39843e-10	0.467166	0.253	0.029	4.79686e-07	Cornified envelop cells	TMPRSS11E
EPS8L1	5.94336e-10	0.438729	0.541	0.322	1.18867e-06	Cornified envelop cells	EPS8L1
TOB1	1.97681e-09	0.419183	0.809	0.65	3.95362e-06	Cornified envelop cells	TOB1
WFDC3	2.66867e-09	1.14877	0.438	0.16	5.33734e-06	Cornified envelop cells	WFDC3
GJB6	6.15599e-08	0.402957	0.639	0.517	0.00012312	Cornified envelop cells	GJB6
MMP7	1.05131e-07	0.848661	0.284	0.131	0.000210261	Cornified envelop cells	MMP7
S100A8	2.1961e-07	0.621393	0.412	0.2	0.00043922	Cornified envelop cells	S100A8
SCGB1D2	2.3993e-07	0.423409	0.284	0.147	0.00047986	Cornified envelop cells	SCGB1D2
KRT8	3.09451e-07	0.371409	0.521	0.374	0.000618902	Cornified envelop cells	KRT8
KRT16	5.85839e-06	0.985485	0.541	0.466	0.0117168	Cornified envelop cells	KRT16
CAMK2N1	1.1863e-05	0.36551	0.649	0.467	0.0237259	Cornified envelop cells	CAMK2N1
CLDN7	2.39597e-05	0.690579	0.397	0.384	0.0479193	Cornified envelop cells	CLDN7
KRT6A	4.06841e-05	1.344	0.562	0.569	0.0813683	Cornified envelop cells	KRT6A
RUNX3	4.09428e-05	0.36856	0.278	0.325	0.0818857	Cornified envelop cells	RUNX3
DSC2	0.000118423	0.627461	0.567	0.466	0.236846	Cornified envelop cells	DSC2
KLK10	0.000364888	0.488054	0.541	0.422	0.729776	Cornified envelop cells	KLK10
S100A9	0.00244085	0.511443	0.366	0.192	1	Cornified envelop cells	S100A9
AREG	0.00616952	0.609789	0.325	0.268	1	Cornified envelop cells	AREG
RGS5	0	3.88334	0.992	0.494	0	Myofibroblast-like cells	RGS5
ACTA2	0	3.22356	0.955	0.278	0	Myofibroblast-like cells	ACTA2
TAGLN	0	3.21636	0.996	0.422	0	Myofibroblast-like cells	TAGLN
C11orf96	0	2.42976	0.934	0.493	0	Myofibroblast-like cells	C11orf96
MYH11	0	2.42023	0.806	0.376	0	Myofibroblast-like cells	MYH11
TPM2	0	2.16974	0.974	0.515	0	Myofibroblast-like cells	TPM2
MYL9	0	2.07212	0.965	0.627	0	Myofibroblast-like cells	MYL9
MCAM	0	1.96755	0.956	0.487	0	Myofibroblast-like cells	MCAM
CALD1	0	1.84697	0.999	0.858	0	Myofibroblast-like cells	CALD1
RAMP1	0	1.76007	0.939	0.359	0	Myofibroblast-like cells	RAMP1
SYNPO2	0	1.74491	0.914	0.521	0	Myofibroblast-like cells	SYNPO2
THY1	0	1.67194	0.918	0.506	0	Myofibroblast-like cells	THY1
EPS8	0	1.61885	0.961	0.593	0	Myofibroblast-like cells	EPS8
TPM1	0	1.614	0.96	0.611	0	Myofibroblast-like cells	TPM1
CPE	0	1.57123	0.981	0.607	0	Myofibroblast-like cells	CPE
LMOD1	0	1.56467	0.883	0.196	0	Myofibroblast-like cells	LMOD1
IGFBP7	0	1.50598	0.996	0.724	0	Myofibroblast-like cells	IGFBP7
PPP1R14A	0	1.49549	0.807	0.224	0	Myofibroblast-like cells	PPP1R14A
TINAGL1	0	1.49193	0.92	0.387	0	Myofibroblast-like cells	TINAGL1
NOTCH3	0	1.49132	0.928	0.546	0	Myofibroblast-like cells	NOTCH3
NR2F2	0	1.44621	0.979	0.597	0	Myofibroblast-like cells	NR2F2
MYLK	0	1.42789	0.936	0.44	0	Myofibroblast-like cells	MYLK
FILIP1L	0	1.42356	0.902	0.633	0	Myofibroblast-like cells	FILIP1L
ID4	0	1.40552	0.954	0.663	0	Myofibroblast-like cells	ID4
MGP	0	1.37409	0.993	0.64	0	Myofibroblast-like cells	MGP
LGI4	0	1.33635	0.875	0.254	0	Myofibroblast-like cells	LGI4
STEAP4	0	1.33411	0.759	0.247	0	Myofibroblast-like cells	STEAP4
PARM1	0	1.27398	0.896	0.259	0	Myofibroblast-like cells	PARM1
PDE5A	0	1.27179	0.915	0.443	0	Myofibroblast-like cells	PDE5A
ADRA2A	0	1.25699	0.797	0.341	0	Myofibroblast-like cells	ADRA2A
HES4	0	1.25236	0.909	0.568	0	Myofibroblast-like cells	HES4
SPARCL1	0	1.23822	0.991	0.562	0	Myofibroblast-like cells	SPARCL1
PDGFRB	0	1.22735	0.923	0.436	0	Myofibroblast-like cells	PDGFRB
SOD3	0	1.22192	0.92	0.502	0	Myofibroblast-like cells	SOD3
PRRX1	0	1.21714	0.976	0.461	0	Myofibroblast-like cells	PRRX1
KCNE4	0	1.19651	0.803	0.23	0	Myofibroblast-like cells	KCNE4
COL4A1	0	1.15068	0.959	0.594	0	Myofibroblast-like cells	COL4A1
C1QTNF1	0	1.13838	0.881	0.4	0	Myofibroblast-like cells	C1QTNF1
COL4A2	0	1.1045	0.963	0.604	0	Myofibroblast-like cells	COL4A2
COX4I2	0	1.10326	0.776	0.222	0	Myofibroblast-like cells	COX4I2
ITGA7	0	1.07582	0.808	0.327	0	Myofibroblast-like cells	ITGA7
MRVI1	0	1.06911	0.823	0.161	0	Myofibroblast-like cells	MRVI1
ITGA1	0	1.06698	0.897	0.445	0	Myofibroblast-like cells	ITGA1
WFDC1	0	1.05652	0.86	0.32	0	Myofibroblast-like cells	WFDC1
ADIRF	0	1.05588	0.985	0.826	0	Myofibroblast-like cells	ADIRF
OLFML2B	0	1.05002	0.88	0.464	0	Myofibroblast-like cells	OLFML2B
SLC7A2	0	1.02903	0.841	0.352	0	Myofibroblast-like cells	SLC7A2
COL14A1	0	1.02819	0.963	0.566	0	Myofibroblast-like cells	COL14A1
SYTL2	0	1.00018	0.814	0.373	0	Myofibroblast-like cells	SYTL2
TBX2	0	0.996131	0.776	0.24	0	Myofibroblast-like cells	TBX2
EBF1	0	0.994867	0.913	0.474	0	Myofibroblast-like cells	EBF1
PRPH	0	0.956067	0.822	0.297	0	Myofibroblast-like cells	PRPH
ITIH5	0	0.945193	0.886	0.382	0	Myofibroblast-like cells	ITIH5
2020-09-04	0	0.925495	0.785	0.32	0	Myofibroblast-like cells	2020-09-04
ZEB2	0	0.923364	0.922	0.603	0	Myofibroblast-like cells	ZEB2
SLIT3	0	0.915829	0.926	0.465	0	Myofibroblast-like cells	SLIT3
CCDC102B	0	0.913815	0.856	0.382	0	Myofibroblast-like cells	CCDC102B
DMP1	0	0.772437	0.713	0.031	0	Myofibroblast-like cells	DMP1
RASL12	0	0.734154	0.806	0.228	0	Myofibroblast-like cells	RASL12
TBX2-AS1	0	0.669461	0.699	0.122	0	Myofibroblast-like cells	TBX2-AS1
SULF1	0	0.584432	0.802	0.337	0	Myofibroblast-like cells	SULF1
HIGD1B	0	0.534079	0.701	0.091	0	Myofibroblast-like cells	HIGD1B
ALX3	0	0.503102	0.775	0.135	0	Myofibroblast-like cells	ALX3
CCL8	0	0.431497	0.65	0.165	0	Myofibroblast-like cells	CCL8
LRRC10B	0	0.343204	0.638	0.043	0	Myofibroblast-like cells	LRRC10B
ARHGAP15	7.25506e-290	0.402778	0.758	0.238	1.45101e-286	Myofibroblast-like cells	ARHGAP15
ABCC9	1.67718e-287	0.904267	0.782	0.353	3.35436e-284	Myofibroblast-like cells	ABCC9
EDNRA	2.99541e-280	0.825791	0.834	0.409	5.99081e-277	Myofibroblast-like cells	EDNRA
FOXC2	3.83421e-279	0.318687	0.723	0.278	7.66843e-276	Myofibroblast-like cells	FOXC2
PLCB4	9.33906e-278	0.588994	0.811	0.391	1.86781e-274	Myofibroblast-like cells	PLCB4
ENPEP	1.49229e-277	0.356464	0.638	0.122	2.98458e-274	Myofibroblast-like cells	ENPEP
NDUFA4L2	1.34826e-275	1.4727	0.912	0.69	2.69652e-272	Myofibroblast-like cells	NDUFA4L2
S100A4	2.03078e-273	0.938731	0.987	0.766	4.06156e-270	Myofibroblast-like cells	S100A4
COL13A1	2.32449e-273	0.633223	0.754	0.359	4.64898e-270	Myofibroblast-like cells	COL13A1
CARMN	7.68965e-273	1.34892	0.714	0.194	1.53793e-269	Myofibroblast-like cells	CARMN
LBH	5.91878e-269	1.03872	0.83	0.515	1.18376e-265	Myofibroblast-like cells	LBH
PMEPA1	2.19146e-265	0.993831	0.875	0.559	4.38291e-262	Myofibroblast-like cells	PMEPA1
EDNRB	5.22557e-262	0.328578	0.828	0.37	1.04511e-258	Myofibroblast-like cells	EDNRB
COL6A1	4.49024e-261	0.77225	0.986	0.681	8.98048e-258	Myofibroblast-like cells	COL6A1
GPM6B	3.42914e-256	0.778102	0.828	0.485	6.85828e-253	Myofibroblast-like cells	GPM6B
CAV1	2.13212e-253	0.689743	0.985	0.821	4.26424e-250	Myofibroblast-like cells	CAV1
COL6A2	1.78017e-252	0.774112	0.992	0.724	3.56033e-249	Myofibroblast-like cells	COL6A2
NEXN	2.5356e-246	0.749584	0.733	0.278	5.07119e-243	Myofibroblast-like cells	NEXN
INHBA	2.22037e-242	0.852959	0.797	0.388	4.44073e-239	Myofibroblast-like cells	INHBA
AEBP1	4.99086e-241	0.747759	0.904	0.557	9.98173e-238	Myofibroblast-like cells	AEBP1
PHLDA1	1.60963e-240	0.75701	0.81	0.489	3.21926e-237	Myofibroblast-like cells	PHLDA1
IL6	2.36671e-239	0.467737	0.704	0.277	4.73342e-236	Myofibroblast-like cells	IL6
EPAS1	3.02185e-239	0.729279	0.929	0.697	6.04371e-236	Myofibroblast-like cells	EPAS1
NCKAP5	1.63138e-238	0.848577	0.76	0.372	3.26276e-235	Myofibroblast-like cells	NCKAP5
TMSB4X	6.29058e-234	0.706034	0.997	0.978	1.25812e-230	Myofibroblast-like cells	TMSB4X
HEY2	2.33609e-233	0.461906	0.712	0.312	4.67217e-230	Myofibroblast-like cells	HEY2
ATP1B1	7.56113e-233	0.486903	0.802	0.42	1.51223e-229	Myofibroblast-like cells	ATP1B1
CYP26B1	1.08659e-232	0.957603	0.775	0.481	2.17319e-229	Myofibroblast-like cells	CYP26B1
GPX3	5.65926e-232	0.864395	0.722	0.303	1.13185e-228	Myofibroblast-like cells	GPX3
NEURL1B	1.97698e-231	0.896677	0.791	0.441	3.95395e-228	Myofibroblast-like cells	NEURL1B
ANGPT2	1.97237e-227	0.674326	0.722	0.317	3.94475e-224	Myofibroblast-like cells	ANGPT2
LGALS1	1.26841e-225	0.740338	0.996	0.733	2.53682e-222	Myofibroblast-like cells	LGALS1
CSRP1	4.16796e-225	0.986108	0.908	0.703	8.33592e-222	Myofibroblast-like cells	CSRP1
ADAMTS1	3.6227e-224	0.884763	0.82	0.528	7.24541e-221	Myofibroblast-like cells	ADAMTS1
LPL	1.11933e-223	1.00175	0.646	0.209	2.23865e-220	Myofibroblast-like cells	LPL
MT1A	4.24055e-223	0.617086	0.705	0.362	8.4811e-220	Myofibroblast-like cells	MT1A
CRYAB	4.4573e-223	0.405631	0.894	0.597	8.91459e-220	Myofibroblast-like cells	CRYAB
A2M	7.34222e-221	0.485599	0.952	0.527	1.46844e-217	Myofibroblast-like cells	A2M
PPP1R12B	1.02904e-220	0.991515	0.777	0.485	2.05808e-217	Myofibroblast-like cells	PPP1R12B
ARHGDIB	1.38841e-219	0.88587	0.813	0.452	2.77683e-216	Myofibroblast-like cells	ARHGDIB
SERPINI1	1.40698e-218	0.859403	0.754	0.435	2.81395e-215	Myofibroblast-like cells	SERPINI1
TNC	1.96589e-218	0.649468	0.828	0.612	3.93177e-215	Myofibroblast-like cells	TNC
MT1M	6.34838e-218	1.09859	0.753	0.375	1.26968e-214	Myofibroblast-like cells	MT1M
ANGPT1	9.56872e-211	0.662032	0.699	0.315	1.91374e-207	Myofibroblast-like cells	ANGPT1
SDC2	7.07609e-203	0.545387	0.893	0.596	1.41522e-199	Myofibroblast-like cells	SDC2
VCAM1	2.21409e-202	0.456057	0.712	0.367	4.42818e-199	Myofibroblast-like cells	VCAM1
ASPN	3.89309e-198	0.566336	0.813	0.465	7.78618e-195	Myofibroblast-like cells	ASPN
CRISPLD2	1.71211e-197	0.742459	0.744	0.47	3.42422e-194	Myofibroblast-like cells	CRISPLD2
INPP4B	4.26447e-197	0.728614	0.714	0.383	8.52893e-194	Myofibroblast-like cells	INPP4B
MRGPRF	2.02569e-195	0.718491	0.77	0.38	4.05138e-192	Myofibroblast-like cells	MRGPRF
PRSS35	2.23909e-194	0.413279	0.637	0.184	4.47818e-191	Myofibroblast-like cells	PRSS35
FHL1	4.03393e-194	0.98056	0.863	0.553	8.06785e-191	Myofibroblast-like cells	FHL1
RCAN2	2.48551e-193	0.877593	0.723	0.336	4.97102e-190	Myofibroblast-like cells	RCAN2
AOC3	1.20995e-192	0.947206	0.652	0.137	2.41991e-189	Myofibroblast-like cells	AOC3
RASD1	1.23078e-192	1.00051	0.764	0.539	2.46156e-189	Myofibroblast-like cells	RASD1
SPARC	7.54079e-191	0.650875	0.995	0.839	1.50816e-187	Myofibroblast-like cells	SPARC
COL6A3	1.15378e-190	0.47885	0.883	0.55	2.30756e-187	Myofibroblast-like cells	COL6A3
BGN	2.46203e-188	0.56787	0.936	0.699	4.92405e-185	Myofibroblast-like cells	BGN
MEF2C	3.96662e-188	0.659735	0.828	0.479	7.93323e-185	Myofibroblast-like cells	MEF2C
FXYD1	5.40132e-187	0.665812	0.858	0.555	1.08026e-183	Myofibroblast-like cells	FXYD1
PLAC9	8.04773e-186	0.654463	0.936	0.759	1.60955e-182	Myofibroblast-like cells	PLAC9
EBF2	1.7103e-184	0.462772	0.654	0.177	3.42061e-181	Myofibroblast-like cells	EBF2
CXCL12	3.78261e-181	0.794521	0.895	0.585	7.56523e-178	Myofibroblast-like cells	CXCL12
FN1	5.00011e-181	0.476881	0.949	0.62	1.00002e-177	Myofibroblast-like cells	FN1
FHL2	6.93346e-179	0.719313	0.778	0.432	1.38669e-175	Myofibroblast-like cells	FHL2
PAMR1	9.20332e-179	0.502699	0.73	0.39	1.84066e-175	Myofibroblast-like cells	PAMR1
GUCY1A2	3.61938e-176	0.749949	0.637	0.204	7.23875e-173	Myofibroblast-like cells	GUCY1A2
CPM	7.1355e-175	0.60369	0.721	0.406	1.4271e-171	Myofibroblast-like cells	CPM
EPHA3	4.11322e-165	0.251972	0.687	0.298	8.22644e-162	Myofibroblast-like cells	EPHA3
GEM	7.9412e-164	0.498431	0.765	0.514	1.58824e-160	Myofibroblast-like cells	GEM
MAP1B	5.58318e-163	0.682016	0.865	0.678	1.11664e-159	Myofibroblast-like cells	MAP1B
DLC1	6.49354e-159	0.609503	0.844	0.577	1.29871e-155	Myofibroblast-like cells	DLC1
SORBS2	1.98648e-155	0.739686	0.728	0.345	3.97296e-152	Myofibroblast-like cells	SORBS2
TIMP3	1.76644e-151	0.690663	0.914	0.667	3.53288e-148	Myofibroblast-like cells	TIMP3
PGF	1.59443e-150	0.401442	0.71	0.421	3.18886e-147	Myofibroblast-like cells	PGF
CNN1	1.13068e-149	0.83686	0.606	0.163	2.26136e-146	Myofibroblast-like cells	CNN1
F10	2.77641e-146	0.562653	0.653	0.202	5.55282e-143	Myofibroblast-like cells	F10
CYGB	3.04275e-146	0.877923	0.775	0.469	6.0855e-143	Myofibroblast-like cells	CYGB
MT2A	5.98016e-146	1.08579	0.929	0.753	1.19603e-142	Myofibroblast-like cells	MT2A
NUDT4	3.30631e-143	0.494059	0.833	0.602	6.61263e-140	Myofibroblast-like cells	NUDT4
CYR61	1.03431e-141	0.519381	0.774	0.533	2.06861e-138	Myofibroblast-like cells	CYR61
ADGRF5	2.8627e-141	0.439104	0.735	0.312	5.7254e-138	Myofibroblast-like cells	ADGRF5
PLEKHA4	3.53602e-140	0.355875	0.755	0.466	7.07204e-137	Myofibroblast-like cells	PLEKHA4
AVPR1A	2.23376e-139	0.674698	0.611	0.248	4.46752e-136	Myofibroblast-like cells	AVPR1A
COL5A1	1.31883e-136	0.290928	0.842	0.552	2.63766e-133	Myofibroblast-like cells	COL5A1
NTRK2	9.2825e-130	0.551319	0.801	0.519	1.8565e-126	Myofibroblast-like cells	NTRK2
CTGF	8.83049e-127	0.556188	0.812	0.553	1.7661e-123	Myofibroblast-like cells	CTGF
FAM162B	2.10598e-125	0.443137	0.571	0.13	4.21196e-122	Myofibroblast-like cells	FAM162B
PTN	5.45632e-125	0.504396	0.885	0.674	1.09126e-121	Myofibroblast-like cells	PTN
ADAMTS5	1.86891e-123	0.579202	0.613	0.213	3.73782e-120	Myofibroblast-like cells	ADAMTS5
CCDC141	1.42765e-122	0.259342	0.57	0.185	2.85531e-119	Myofibroblast-like cells	CCDC141
PTGER1	2.62342e-122	0.353628	0.576	0.204	5.24684e-119	Myofibroblast-like cells	PTGER1
IER5L	7.39775e-120	0.605662	0.767	0.546	1.47955e-116	Myofibroblast-like cells	IER5L
CLSTN2	2.67842e-118	0.502234	0.587	0.231	5.35684e-115	Myofibroblast-like cells	CLSTN2
AGT	7.55743e-117	0.435761	0.564	0.154	1.51149e-113	Myofibroblast-like cells	AGT
RGS16	5.48304e-116	1.05468	0.738	0.52	1.09661e-112	Myofibroblast-like cells	RGS16
METRN	1.13742e-115	0.255818	0.78	0.502	2.27485e-112	Myofibroblast-like cells	METRN
ACTG2	1.94357e-115	0.677861	0.548	0.076	3.88714e-112	Myofibroblast-like cells	ACTG2
CYP1B1	2.49438e-115	0.397379	0.775	0.54	4.98876e-112	Myofibroblast-like cells	CYP1B1
COL25A1	5.77394e-114	0.523303	0.581	0.223	1.15479e-110	Myofibroblast-like cells	COL25A1
APOE	1.89852e-113	1.27086	0.812	0.649	3.79703e-110	Myofibroblast-like cells	APOE
PHLDA2	2.50659e-100	0.651622	0.726	0.539	5.01319e-97	Myofibroblast-like cells	PHLDA2
SPECC1	2.41619e-99	0.526368	0.656	0.427	4.83239e-96	Myofibroblast-like cells	SPECC1
FOXS1	9.56336e-96	0.315799	0.577	0.198	1.91267e-92	Myofibroblast-like cells	FOXS1
CRIP1	3.64547e-93	0.562579	0.741	0.558	7.29094e-90	Myofibroblast-like cells	CRIP1
LAMA4	1.59112e-90	0.447907	0.83	0.604	3.18223e-87	Myofibroblast-like cells	LAMA4
GGT5	3.2355e-89	0.76983	0.7	0.425	6.471e-86	Myofibroblast-like cells	GGT5
MSX2	2.02186e-88	0.376498	0.692	0.492	4.04371e-85	Myofibroblast-like cells	MSX2
CCL2	4.41228e-88	1.2582	0.681	0.49	8.82456e-85	Myofibroblast-like cells	CCL2
TSC22D1	5.78861e-87	0.460854	0.904	0.761	1.15772e-83	Myofibroblast-like cells	TSC22D1
UTRN	4.26893e-86	0.366068	0.858	0.675	8.53786e-83	Myofibroblast-like cells	UTRN
LGMN	2.48894e-84	0.268184	0.764	0.571	4.97789e-81	Myofibroblast-like cells	LGMN
FRZB	3.45275e-84	1.10455	0.602	0.302	6.9055e-81	Myofibroblast-like cells	FRZB
NRGN	9.56904e-83	0.365708	0.627	0.335	1.91381e-79	Myofibroblast-like cells	NRGN
LTBP1	2.49503e-77	0.672114	0.839	0.655	4.99005e-74	Myofibroblast-like cells	LTBP1
GADD45B	5.48536e-77	1.09275	0.841	0.697	1.09707e-73	Myofibroblast-like cells	GADD45B
CYFIP2	2.15633e-76	0.297982	0.545	0.23	4.31266e-73	Myofibroblast-like cells	CYFIP2
RRAD	4.28594e-76	1.18099	0.602	0.403	8.57189e-73	Myofibroblast-like cells	RRAD
FABP4	1.25319e-74	0.665238	0.579	0.253	2.50639e-71	Myofibroblast-like cells	FABP4
GJA4	5.40209e-74	0.590817	0.594	0.28	1.08042e-70	Myofibroblast-like cells	GJA4
SLC2A3	9.20188e-74	0.412762	0.759	0.55	1.84038e-70	Myofibroblast-like cells	SLC2A3
ATP1A2	1.33803e-72	0.330297	0.567	0.217	2.67605e-69	Myofibroblast-like cells	ATP1A2
COL12A1	2.35357e-71	0.250104	0.787	0.6	4.70713e-68	Myofibroblast-like cells	COL12A1
GADD45A	9.63731e-70	0.284893	0.737	0.55	1.92746e-66	Myofibroblast-like cells	GADD45A
BST2	1.56885e-69	0.250608	0.708	0.408	3.13769e-66	Myofibroblast-like cells	BST2
SOCS3	3.46395e-69	0.324541	0.854	0.672	6.92791e-66	Myofibroblast-like cells	SOCS3
VIM	3.43672e-65	0.365109	0.999	0.804	6.87344e-62	Myofibroblast-like cells	VIM
PLEKHH2	6.81728e-65	0.45526	0.664	0.455	1.36346e-61	Myofibroblast-like cells	PLEKHH2
NR4A1	1.78523e-63	0.616463	0.818	0.708	3.57046e-60	Myofibroblast-like cells	NR4A1
ARID5A	3.13335e-62	0.512459	0.598	0.405	6.2667e-59	Myofibroblast-like cells	ARID5A
CREM	5.03664e-62	0.29153	0.708	0.53	1.00733e-58	Myofibroblast-like cells	CREM
COL23A1	7.42527e-59	0.274061	0.543	0.245	1.48505e-55	Myofibroblast-like cells	COL23A1
MT1E	4.63056e-58	0.514303	0.829	0.678	9.26111e-55	Myofibroblast-like cells	MT1E
NFIL3	2.90626e-53	0.514032	0.616	0.447	5.81252e-50	Myofibroblast-like cells	NFIL3
IRF1	4.3973e-53	0.431103	0.784	0.592	8.79461e-50	Myofibroblast-like cells	IRF1
CH25H	1.21956e-52	0.448261	0.612	0.414	2.43911e-49	Myofibroblast-like cells	CH25H
ACTN1	1.72266e-51	0.302953	0.792	0.669	3.44532e-48	Myofibroblast-like cells	ACTN1
UACA	5.48748e-45	0.341988	0.811	0.703	1.0975e-41	Myofibroblast-like cells	UACA
TPPP3	7.38294e-45	0.326832	0.807	0.691	1.47659e-41	Myofibroblast-like cells	TPPP3
RHOB	8.87135e-45	0.340442	0.838	0.795	1.77427e-41	Myofibroblast-like cells	RHOB
BMP2	2.50503e-42	0.349539	0.683	0.618	5.01006e-39	Myofibroblast-like cells	BMP2
CITED2	1.00699e-41	0.351253	0.685	0.568	2.01397e-38	Myofibroblast-like cells	CITED2
CASQ2	1.21468e-40	0.378484	0.417	0.038	2.42936e-37	Myofibroblast-like cells	CASQ2
IGFBP2	1.79642e-38	0.830156	0.709	0.645	3.59283e-35	Myofibroblast-like cells	IGFBP2
PDLIM3	8.33692e-38	0.355661	0.588	0.365	1.66738e-34	Myofibroblast-like cells	PDLIM3
IGFBP5	1.9985e-34	0.72843	0.702	0.653	3.99699e-31	Myofibroblast-like cells	IGFBP5
ZFP36	2.60563e-32	0.49196	0.925	0.882	5.21127e-29	Myofibroblast-like cells	ZFP36
HRH2	6.26214e-32	0.31645	0.463	0.13	1.25243e-28	Myofibroblast-like cells	HRH2
CEBPB	3.35099e-31	0.265466	0.839	0.792	6.70197e-28	Myofibroblast-like cells	CEBPB
TTN	2.44407e-29	0.450729	0.529	0.328	4.88814e-26	Myofibroblast-like cells	TTN
SELENBP1	3.48584e-23	0.349478	0.563	0.444	6.97169e-20	Myofibroblast-like cells	SELENBP1
PPP1R15A	1.76187e-22	0.350775	0.807	0.778	3.52373e-19	Myofibroblast-like cells	PPP1R15A
PLN	1.78905e-20	0.78352	0.418	0.077	3.5781e-17	Myofibroblast-like cells	PLN
SERTAD1	3.59259e-20	0.468953	0.664	0.588	7.18519e-17	Myofibroblast-like cells	SERTAD1
ATF3	8.91107e-20	0.597578	0.725	0.689	1.78221e-16	Myofibroblast-like cells	ATF3
LRRC17	2.9758e-16	0.322392	0.525	0.415	5.95161e-13	Myofibroblast-like cells	LRRC17
ANGPTL4	1.29118e-14	0.326366	0.445	0.274	2.58237e-11	Myofibroblast-like cells	ANGPTL4
NTRK3	3.64033e-14	0.569816	0.491	0.268	7.28067e-11	Myofibroblast-like cells	NTRK3
JUNB	1.53486e-13	0.365213	0.907	0.912	3.06972e-10	Myofibroblast-like cells	JUNB
CCDC3	6.54803e-13	0.752803	0.619	0.65	1.30961e-09	Myofibroblast-like cells	CCDC3
BCAM	1.34914e-12	0.382689	0.659	0.609	2.69829e-09	Myofibroblast-like cells	BCAM
CDKN1A	1.59728e-10	0.61337	0.635	0.572	3.19457e-07	Myofibroblast-like cells	CDKN1A
ITGA8	1.63239e-10	0.592958	0.492	0.325	3.26478e-07	Myofibroblast-like cells	ITGA8
CTSC	1.51424e-08	0.282284	0.713	0.652	3.02849e-05	Myofibroblast-like cells	CTSC
EGR1	2.46975e-06	0.273831	0.784	0.774	0.0049395	Myofibroblast-like cells	EGR1
ANOS1	3.05895e-06	0.290769	0.38	0.462	0.00611789	Myofibroblast-like cells	ANOS1
BTG2	1.59521e-05	0.390504	0.796	0.769	0.0319042	Myofibroblast-like cells	BTG2
ZNF331	0.000104031	0.428126	0.536	0.487	0.208061	Myofibroblast-like cells	ZNF331
CEBPD	0.000226085	0.414634	0.751	0.771	0.45217	Myofibroblast-like cells	CEBPD
ACAN	0.000243405	0.28732	0.449	0.341	0.486811	Myofibroblast-like cells	ACAN
ACKR3	0.00150751	0.262311	0.557	0.558	1	Myofibroblast-like cells	ACKR3
PCP4	8.03459e-77	0.636389	0.981	0.058	1.60692e-73	Chondrocytes	PCP4
DKK1	3.20768e-62	1.10682	0.981	0.118	6.41537e-59	Chondrocytes	DKK1
DCX	6.08565e-56	0.275353	0.962	0.165	1.21713e-52	Chondrocytes	DCX
CHRM3	5.51829e-50	1.18521	1	0.17	1.10366e-46	Chondrocytes	CHRM3
SOX10	1.55401e-46	0.379138	0.923	0.132	3.10802e-43	Chondrocytes	SOX10
CCDC168	1.33946e-40	0.313895	0.962	0.276	2.67891e-37	Chondrocytes	CCDC168
COL9A2	1.54427e-40	1.38123	1	0.327	3.08854e-37	Chondrocytes	COL9A2
FABP7	8.56856e-40	0.934385	0.885	0.102	1.71371e-36	Chondrocytes	FABP7
MIA	2.71488e-38	0.423848	0.923	0.204	5.42976e-35	Chondrocytes	MIA
NPPC	3.56771e-36	1.19807	1	0.431	7.13541e-33	Chondrocytes	NPPC
FBXO32	3.09978e-35	2.04321	1	0.48	6.19957e-32	Chondrocytes	FBXO32
AREG	1.46244e-33	0.434036	0.942	0.266	2.92488e-30	Chondrocytes	AREG
C2orf40	3.20857e-33	2.28713	1	0.616	6.41714e-30	Chondrocytes	C2orf40
KRT23	3.36957e-33	1.2639	0.885	0.163	6.73914e-30	Chondrocytes	KRT23
DUSP4	4.63592e-33	0.509558	0.962	0.367	9.27183e-30	Chondrocytes	DUSP4
CNN1	1.6443e-32	1.25307	0.904	0.205	3.2886e-29	Chondrocytes	CNN1
SFRP1	2.43646e-32	2.24745	1	0.588	4.87292e-29	Chondrocytes	SFRP1
TPM2	7.79979e-31	2.3932	1	0.561	1.55996e-27	Chondrocytes	TPM2
COL9A3	3.7717e-30	1.48501	0.981	0.455	7.5434e-27	Chondrocytes	COL9A3
MEG3	2.09587e-29	1.91773	1	0.612	4.19174e-26	Chondrocytes	MEG3
SOX9	3.19047e-29	1.45544	0.962	0.426	6.38094e-26	Chondrocytes	SOX9
TNFRSF10D	7.58937e-29	0.333649	0.962	0.37	1.51787e-25	Chondrocytes	TNFRSF10D
MYLK	1.15774e-28	2.13543	0.981	0.489	2.31547e-25	Chondrocytes	MYLK
ID4	1.68023e-28	1.76351	1	0.691	3.36046e-25	Chondrocytes	ID4
TTYH1	9.41017e-28	0.375869	0.962	0.29	1.88203e-24	Chondrocytes	TTYH1
TUBB2A	4.5252e-27	1.36011	0.981	0.653	9.05041e-24	Chondrocytes	TUBB2A
SEMA3C	7.63133e-27	1.08723	0.981	0.47	1.52627e-23	Chondrocytes	SEMA3C
CEBPB	8.20317e-27	1.38601	1	0.796	1.64063e-23	Chondrocytes	CEBPB
ACTG2	8.8737e-27	1.75492	0.865	0.121	1.77474e-23	Chondrocytes	ACTG2
ADAMTS4	1.37994e-26	0.269145	0.942	0.423	2.75989e-23	Chondrocytes	ADAMTS4
EGR3	2.81582e-26	0.711774	0.981	0.481	5.63165e-23	Chondrocytes	EGR3
THBS1	1.05433e-25	1.48774	0.923	0.417	2.10867e-22	Chondrocytes	THBS1
PPIF	1.15854e-25	0.393731	0.981	0.458	2.31708e-22	Chondrocytes	PPIF
HBEGF	2.21353e-25	0.441896	0.981	0.429	4.42707e-22	Chondrocytes	HBEGF
KRT8	4.27124e-25	1.18196	0.942	0.374	8.54248e-22	Chondrocytes	KRT8
TOB1	5.87942e-25	1.16973	1	0.651	1.17588e-21	Chondrocytes	TOB1
SERPINI1	6.56096e-25	0.470075	1	0.465	1.31219e-21	Chondrocytes	SERPINI1
CRISPLD1	1.42964e-24	0.769674	0.962	0.496	2.85927e-21	Chondrocytes	CRISPLD1
RHOU	1.57455e-24	0.502125	0.962	0.442	3.1491e-21	Chondrocytes	RHOU
PLK2	1.17696e-23	1.1201	1	0.536	2.35391e-20	Chondrocytes	PLK2
ACTA2	1.99078e-23	1.82707	0.942	0.345	3.98157e-20	Chondrocytes	ACTA2
MMP10	6.36351e-23	0.390917	0.673	0.203	1.2727e-19	Chondrocytes	MMP10
FAM43A	1.1055e-22	0.456799	0.981	0.474	2.21101e-19	Chondrocytes	FAM43A
CSRP1	1.66442e-22	1.36611	0.981	0.723	3.32885e-19	Chondrocytes	CSRP1
LBH	4.4426e-22	0.859404	1	0.546	8.8852e-19	Chondrocytes	LBH
SOCS2	6.50128e-22	0.380122	0.981	0.492	1.30026e-18	Chondrocytes	SOCS2
TPM1	6.94137e-22	1.39294	0.981	0.646	1.38827e-18	Chondrocytes	TPM1
GPC6	1.45834e-21	0.92629	0.865	0.325	2.91668e-18	Chondrocytes	GPC6
PPP1R14A	1.55938e-21	0.979871	0.923	0.281	3.11875e-18	Chondrocytes	PPP1R14A
GADD45B	1.63203e-21	1.28793	0.981	0.711	3.26407e-18	Chondrocytes	GADD45B
UBE2S	1.99616e-21	1.16232	0.923	0.551	3.99232e-18	Chondrocytes	UBE2S
CDKN1C	5.67486e-21	1.0984	1	0.63	1.13497e-17	Chondrocytes	CDKN1C
VSNL1	1.49547e-20	0.484724	1	0.544	2.99095e-17	Chondrocytes	VSNL1
MATN2	1.56949e-20	0.721188	1	0.66	3.13897e-17	Chondrocytes	MATN2
LSAMP	3.31349e-20	0.676115	0.846	0.236	6.62698e-17	Chondrocytes	LSAMP
SYNPO2	3.89315e-20	0.679815	0.981	0.56	7.78631e-17	Chondrocytes	SYNPO2
TAGLN	5.32315e-20	1.01404	0.981	0.479	1.06463e-16	Chondrocytes	TAGLN
FBXO2	9.81279e-20	0.874466	0.885	0.456	1.96256e-16	Chondrocytes	FBXO2
H2AFX	1.18979e-19	0.673731	0.962	0.545	2.37958e-16	Chondrocytes	H2AFX
ADAMTS5	1.87971e-19	0.535329	0.865	0.252	3.75943e-16	Chondrocytes	ADAMTS5
PCDH9	6.29748e-19	0.369263	0.962	0.471	1.2595e-15	Chondrocytes	PCDH9
IER5L	9.11837e-19	0.991323	0.962	0.567	1.82367e-15	Chondrocytes	IER5L
CPM	1.25185e-18	1.10518	0.865	0.436	2.50371e-15	Chondrocytes	CPM
NR4A1	1.37646e-18	0.962287	0.981	0.719	2.75291e-15	Chondrocytes	NR4A1
MYL9	1.65395e-18	1.11375	0.962	0.66	3.30789e-15	Chondrocytes	MYL9
TIMP3	1.88686e-18	0.999238	1	0.691	3.77373e-15	Chondrocytes	TIMP3
MYH11	2.25915e-18	0.898145	0.885	0.418	4.5183e-15	Chondrocytes	MYH11
INTS6	2.27842e-18	1.19827	0.923	0.677	4.55684e-15	Chondrocytes	INTS6
SLC25A25	2.43636e-18	0.39594	0.942	0.445	4.87272e-15	Chondrocytes	SLC25A25
CALD1	2.47459e-18	0.868376	1	0.872	4.94918e-15	Chondrocytes	CALD1
CTGF	2.57808e-18	2.14158	0.942	0.578	5.15617e-15	Chondrocytes	CTGF
EGR1	3.21361e-18	1.19946	1	0.774	6.42722e-15	Chondrocytes	EGR1
NTRK2	5.75711e-18	0.587538	1	0.546	1.15142e-14	Chondrocytes	NTRK2
CITED4	6.187e-18	0.893602	0.904	0.517	1.2374e-14	Chondrocytes	CITED4
FGF7	1.00465e-17	0.621662	0.962	0.528	2.0093e-14	Chondrocytes	FGF7
CRISPLD2	1.4616e-17	0.31708	0.904	0.496	2.9232e-14	Chondrocytes	CRISPLD2
SAT1	1.5304e-17	1.24533	0.981	0.886	3.0608e-14	Chondrocytes	SAT1
TUBB4B	1.72496e-17	1.12016	0.981	0.808	3.44991e-14	Chondrocytes	TUBB4B
H2AFZ	2.02772e-17	1.13323	1	0.835	4.05544e-14	Chondrocytes	H2AFZ
NGFR	2.40572e-17	0.25326	0.962	0.415	4.81144e-14	Chondrocytes	NGFR
BHLHE41	5.23634e-17	0.69713	0.904	0.426	1.04727e-13	Chondrocytes	BHLHE41
NUDT4	7.83441e-17	0.55414	0.981	0.624	1.56688e-13	Chondrocytes	NUDT4
IER3	1.26239e-16	1.28804	0.923	0.699	2.52478e-13	Chondrocytes	IER3
JUNB	1.39295e-16	0.895525	1	0.911	2.7859e-13	Chondrocytes	JUNB
SNCG	1.42617e-16	1.01954	0.942	0.456	2.85235e-13	Chondrocytes	SNCG
KRT7	1.74863e-16	0.865469	0.827	0.202	3.49726e-13	Chondrocytes	KRT7
COL9A1	2.07071e-16	0.441779	0.712	0.106	4.14143e-13	Chondrocytes	COL9A1
COL16A1	2.67508e-16	0.526346	0.981	0.6	5.35017e-13	Chondrocytes	COL16A1
PLCB4	3.1906e-16	0.690082	0.885	0.432	6.38121e-13	Chondrocytes	PLCB4
TGFBR3	3.31193e-16	0.832956	0.904	0.571	6.62385e-13	Chondrocytes	TGFBR3
NAMPT	4.63085e-16	0.948056	0.962	0.682	9.26171e-13	Chondrocytes	NAMPT
CRYAB	5.71067e-16	0.748518	0.962	0.626	1.14213e-12	Chondrocytes	CRYAB
TCEAL2	6.9358e-16	0.727592	0.827	0.332	1.38716e-12	Chondrocytes	TCEAL2
SERTAD1	7.03322e-16	0.983512	0.885	0.594	1.40664e-12	Chondrocytes	SERTAD1
FAM198B	8.57648e-16	0.308304	0.981	0.519	1.7153e-12	Chondrocytes	FAM198B
CYR61	1.06299e-15	0.862698	0.942	0.556	2.12599e-12	Chondrocytes	CYR61
CEBPA	1.07115e-15	0.717224	0.942	0.529	2.14231e-12	Chondrocytes	CEBPA
POU3F1	2.73918e-15	0.412437	0.962	0.535	5.47836e-12	Chondrocytes	POU3F1
SOCS3	3.05752e-15	0.914675	1	0.689	6.11503e-12	Chondrocytes	SOCS3
HSPA1B	3.28764e-15	0.597754	1	0.79	6.57527e-12	Chondrocytes	HSPA1B
SAMD5	3.59254e-15	0.315611	0.846	0.45	7.18508e-12	Chondrocytes	SAMD5
KPNA2	8.43072e-15	0.54718	0.885	0.507	1.68614e-11	Chondrocytes	KPNA2
NEDD9	9.41562e-15	0.253164	0.962	0.409	1.88312e-11	Chondrocytes	NEDD9
GEM	1.33282e-14	1.17	0.846	0.538	2.66564e-11	Chondrocytes	GEM
IER2	1.38202e-14	1.32543	0.981	0.817	2.76405e-11	Chondrocytes	IER2
SYNM	1.40887e-14	0.591279	0.865	0.464	2.81774e-11	Chondrocytes	SYNM
SLC5A3	1.56608e-14	0.32076	0.942	0.557	3.13216e-11	Chondrocytes	SLC5A3
KLF10	1.92306e-14	0.909254	0.942	0.626	3.84612e-11	Chondrocytes	KLF10
FBLN2	1.9555e-14	0.420419	1	0.609	3.91101e-11	Chondrocytes	FBLN2
MAFF	2.06788e-14	1.08213	0.827	0.489	4.13576e-11	Chondrocytes	MAFF
NFIL3	2.4814e-14	0.7018	0.885	0.463	4.9628e-11	Chondrocytes	NFIL3
FST	2.62048e-14	1.25124	0.846	0.402	5.24096e-11	Chondrocytes	FST
FAM189A2	3.24716e-14	0.631704	0.846	0.426	6.49432e-11	Chondrocytes	FAM189A2
COL8A1	3.84616e-14	0.807358	0.827	0.452	7.69232e-11	Chondrocytes	COL8A1
SOX4	4.14511e-14	1.14331	0.923	0.723	8.29022e-11	Chondrocytes	SOX4
HSPA1A	4.29083e-14	0.686056	1	0.854	8.58165e-11	Chondrocytes	HSPA1A
NCKAP5	5.03055e-14	0.271615	0.904	0.41	1.00611e-10	Chondrocytes	NCKAP5
ZFP36	6.04775e-14	0.938611	1	0.886	1.20955e-10	Chondrocytes	ZFP36
AMD1	7.59586e-14	0.807342	0.923	0.7	1.51917e-10	Chondrocytes	AMD1
GYPC	9.9508e-14	0.408668	0.942	0.423	1.99016e-10	Chondrocytes	GYPC
MYC	1.01404e-13	1.02973	0.942	0.732	2.02809e-10	Chondrocytes	MYC
MAP1B	1.39454e-13	0.639749	0.981	0.696	2.78908e-10	Chondrocytes	MAP1B
CARMN	1.6777e-13	0.566795	0.808	0.245	3.35541e-10	Chondrocytes	CARMN
BGN	2.55468e-13	0.520146	1	0.722	5.10937e-10	Chondrocytes	BGN
RND3	3.87667e-13	1.02108	0.923	0.764	7.75334e-10	Chondrocytes	RND3
MIR22HG	4.44747e-13	0.813796	0.846	0.592	8.89495e-10	Chondrocytes	MIR22HG
BTG2	1.34311e-12	0.787752	0.942	0.771	2.68623e-09	Chondrocytes	BTG2
POSTN	1.39897e-12	0.537366	0.827	0.409	2.79794e-09	Chondrocytes	POSTN
ARID5A	1.44301e-12	0.545438	0.885	0.423	2.88602e-09	Chondrocytes	ARID5A
CDKN1A	1.06017e-11	0.888645	0.846	0.577	2.12033e-08	Chondrocytes	CDKN1A
TBX3	1.36861e-11	0.633734	0.846	0.441	2.73721e-08	Chondrocytes	TBX3
SPHK1	1.77251e-11	0.636967	0.827	0.432	3.54502e-08	Chondrocytes	SPHK1
MT1E	3.28229e-11	0.895616	0.942	0.693	6.56458e-08	Chondrocytes	MT1E
MT1X	4.33367e-11	0.445767	1	0.774	8.66734e-08	Chondrocytes	MT1X
SAA1	4.52936e-11	1.0963	0.673	0.07	9.05872e-08	Chondrocytes	SAA1
MATN3	8.12289e-11	0.850967	0.731	0.388	1.62458e-07	Chondrocytes	MATN3
LAMB3	9.70106e-11	0.463162	0.865	0.505	1.94021e-07	Chondrocytes	LAMB3
TSC22D1	1.58887e-10	0.554045	0.981	0.775	3.17774e-07	Chondrocytes	TSC22D1
COL4A2	3.80094e-10	0.352109	0.981	0.639	7.60188e-07	Chondrocytes	COL4A2
SDC2	4.60529e-10	0.401891	0.923	0.625	9.21058e-07	Chondrocytes	SDC2
PHLDA1	1.1512e-09	0.343272	0.904	0.521	2.3024e-06	Chondrocytes	PHLDA1
BIRC3	1.31305e-09	0.365768	0.212	0.358	2.6261e-06	Chondrocytes	BIRC3
PEG10	1.71895e-09	0.739678	0.75	0.39	3.43791e-06	Chondrocytes	PEG10
PCSK1N	1.80444e-09	0.404254	0.75	0.363	3.60888e-06	Chondrocytes	PCSK1N
JAG2	2.68782e-09	0.336413	0.885	0.5	5.37564e-06	Chondrocytes	JAG2
CXCL1	2.78583e-09	0.877937	0.308	0.168	5.57166e-06	Chondrocytes	CXCL1
PHGDH	4.00749e-09	0.354847	0.962	0.648	8.01498e-06	Chondrocytes	PHGDH
EGR2	4.95039e-09	0.584497	0.731	0.374	9.90078e-06	Chondrocytes	EGR2
IFRD1	7.67536e-09	0.639981	0.846	0.652	1.53507e-05	Chondrocytes	IFRD1
EPHB6	9.84096e-09	0.685229	0.827	0.542	1.96819e-05	Chondrocytes	EPHB6
PPP1R12B	2.51444e-08	0.523574	0.808	0.514	5.02887e-05	Chondrocytes	PPP1R12B
NEXN	2.5772e-08	0.70164	0.731	0.323	5.1544e-05	Chondrocytes	NEXN
KRT17	2.96679e-08	0.974873	0.731	0.432	5.93358e-05	Chondrocytes	KRT17
CCL2	3.94038e-08	1.69716	0.769	0.508	7.88076e-05	Chondrocytes	CCL2
PLCB1	4.04567e-08	0.517607	0.808	0.469	8.09135e-05	Chondrocytes	PLCB1
LIFR	4.74514e-08	0.402952	0.808	0.454	9.49028e-05	Chondrocytes	LIFR
ID1	1.02001e-07	0.285031	0.942	0.673	0.000204003	Chondrocytes	ID1
IRF1	3.1415e-07	0.819585	0.788	0.611	0.0006283	Chondrocytes	IRF1
ARL6IP1	6.36487e-07	0.334646	0.865	0.629	0.00127297	Chondrocytes	ARL6IP1
FTL	7.77667e-07	0.268187	1	0.958	0.00155533	Chondrocytes	FTL
FGFR2	9.45044e-07	0.376841	0.808	0.53	0.00189009	Chondrocytes	FGFR2
DDIT4	1.01144e-06	0.292932	0.942	0.624	0.00202289	Chondrocytes	DDIT4
C1QTNF4	1.4125e-06	0.275406	0.808	0.568	0.002825	Chondrocytes	C1QTNF4
KCNQ1OT1	2.37795e-06	0.541551	0.865	0.597	0.0047559	Chondrocytes	KCNQ1OT1
ADAMTS1	2.82246e-06	0.574003	0.788	0.557	0.00564492	Chondrocytes	ADAMTS1
PDE4B	3.59059e-06	0.315462	0.308	0.505	0.00718119	Chondrocytes	PDE4B
CEBPD	5.57277e-06	0.80497	0.827	0.769	0.0111455	Chondrocytes	CEBPD
FOSB	7.6816e-06	0.349609	0.904	0.831	0.0153632	Chondrocytes	FOSB
ATF3	9.24527e-06	0.420764	0.808	0.692	0.0184905	Chondrocytes	ATF3
DDIT3	1.62671e-05	0.750715	0.75	0.543	0.0325343	Chondrocytes	DDIT3
SORBS1	2.04984e-05	0.456765	0.692	0.468	0.0409969	Chondrocytes	SORBS1
CLU	2.5406e-05	0.357331	0.423	0.656	0.0508121	Chondrocytes	CLU
TRPS1	3.03454e-05	0.480752	0.769	0.639	0.0606909	Chondrocytes	TRPS1
DLX5	3.4553e-05	0.302674	0.788	0.599	0.0691059	Chondrocytes	DLX5
DUSP14	4.74617e-05	0.367293	0.731	0.532	0.0949234	Chondrocytes	DUSP14
CD55	4.90431e-05	0.279666	0.865	0.659	0.0980863	Chondrocytes	CD55
NEDD4L	5.29157e-05	0.471211	0.673	0.417	0.105831	Chondrocytes	NEDD4L
DUSP2	5.73929e-05	0.524439	0.673	0.431	0.114786	Chondrocytes	DUSP2
TUBA1C	5.9302e-05	0.26921	0.942	0.664	0.118604	Chondrocytes	TUBA1C
STAC2	6.50976e-05	0.908243	0.635	0.168	0.130195	Chondrocytes	STAC2
LAMC2	6.89816e-05	0.602451	0.654	0.3	0.137963	Chondrocytes	LAMC2
TNFAIP3	9.48629e-05	0.31492	0.346	0.484	0.189726	Chondrocytes	TNFAIP3
PDGFB	0.000102371	0.469396	0.712	0.454	0.204741	Chondrocytes	PDGFB
LTBP2	0.000121986	0.510527	0.673	0.495	0.243971	Chondrocytes	LTBP2
BAMBI	0.000200601	0.330703	0.692	0.516	0.401201	Chondrocytes	BAMBI
CITED2	0.000213627	0.278692	0.769	0.579	0.427254	Chondrocytes	CITED2
LDLR	0.000269884	0.515155	0.673	0.467	0.539767	Chondrocytes	LDLR
ANXA3	0.000549086	0.277018	0.673	0.444	1	Chondrocytes	ANXA3
TACSTD2	0.000615026	0.559969	0.769	0.558	1	Chondrocytes	TACSTD2
DNAJB1	0.000650328	0.483422	0.75	0.61	1	Chondrocytes	DNAJB1
PEG3	0.00105406	0.29292	0.346	0.35	1	Chondrocytes	PEG3
GADD45A	0.00144254	0.864023	0.712	0.568	1	Chondrocytes	GADD45A
COL12A1	0.00158156	0.351885	0.75	0.618	1	Chondrocytes	COL12A1
RCAN1	0.00190218	0.832184	0.712	0.555	1	Chondrocytes	RCAN1
ARC	0.0037472	0.292195	0.596	0.33	1	Chondrocytes	ARC
TIPARP	0.00487318	0.402159	0.654	0.564	1	Chondrocytes	TIPARP
COL2A1	0.0078289	0.339195	0.327	0.212	1	Chondrocytes	COL2A1
RUNX1	0.0083256	0.373741	0.635	0.475	1	Chondrocytes	RUNX1
CSRP2	0.00896589	0.274206	0.75	0.625	1	Chondrocytes	CSRP2
NFKBIZ	0.00969121	0.336549	0.731	0.676	1	Chondrocytes	NFKBIZ
FHL2	0.00969135	0.390616	0.635	0.467	1	Chondrocytes	FHL2
CLDN3	0	0.827458	0.806	0.027	0	Secretory duct/cells	CLDN3
KRT77	2.46248e-185	0.464926	0.837	0.183	4.92497e-182	Secretory duct/cells	KRT77
HAS1	7.15238e-176	0.401612	0.837	0.249	1.43048e-172	Secretory duct/cells	HAS1
WFDC2	1.48037e-140	0.581391	0.785	0.155	2.96075e-137	Secretory duct/cells	WFDC2
TFCP2L1	2.23443e-121	1.07868	0.827	0.285	4.46885e-118	Secretory duct/cells	TFCP2L1
AREG	2.93973e-121	0.624796	0.795	0.251	5.87946e-118	Secretory duct/cells	AREG
GJB2	1.35903e-117	0.966954	0.921	0.47	2.71807e-114	Secretory duct/cells	GJB2
SCEL	2.83268e-115	0.333224	0.882	0.405	5.66535e-112	Secretory duct/cells	SCEL
HBA1	2.98082e-115	0.874496	0.722	0.159	5.96164e-112	Secretory duct/cells	HBA1
SERPINB2	7.78452e-108	0.314512	0.9	0.449	1.5569e-104	Secretory duct/cells	SERPINB2
C2orf54	1.03882e-106	0.393579	0.837	0.303	2.07764e-103	Secretory duct/cells	C2orf54
KRT6A	1.77207e-102	0.809869	0.937	0.557	3.54413e-99	Secretory duct/cells	KRT6A
DEFB1	1.4912e-94	1.61224	0.869	0.509	2.9824e-91	Secretory duct/cells	DEFB1
KRTDAP	7.22237e-93	0.860107	0.937	0.583	1.44447e-89	Secretory duct/cells	KRTDAP
TACSTD2	7.91667e-93	1.34777	0.869	0.548	1.58333e-89	Secretory duct/cells	TACSTD2
RBP1	1.03241e-90	0.720617	0.827	0.403	2.06481e-87	Secretory duct/cells	RBP1
DUSP2	1.73474e-90	0.412449	0.845	0.418	3.46949e-87	Secretory duct/cells	DUSP2
RUNX3	1.34451e-88	0.484529	0.79	0.309	2.68901e-85	Secretory duct/cells	RUNX3
FXYD3	2.71803e-86	1.02128	0.942	0.622	5.43605e-83	Secretory duct/cells	FXYD3
SLC25A5	3.41655e-85	1.09101	0.903	0.813	6.83311e-82	Secretory duct/cells	SLC25A5
MGST1	7.17247e-84	0.564123	0.795	0.395	1.43449e-80	Secretory duct/cells	MGST1
SEMA3C	5.34622e-82	0.696228	0.874	0.458	1.06924e-78	Secretory duct/cells	SEMA3C
ATP1B1	2.15244e-80	1.21298	0.803	0.447	4.30487e-77	Secretory duct/cells	ATP1B1
SEMA3E	3.83133e-74	0.274396	0.68	0.163	7.66266e-71	Secretory duct/cells	SEMA3E
INHBB	4.71269e-74	0.42534	0.751	0.266	9.42538e-71	Secretory duct/cells	INHBB
GPRC5A	3.12645e-72	0.455055	0.774	0.402	6.25291e-69	Secretory duct/cells	GPRC5A
SOSTDC1	1.47471e-70	0.748143	0.811	0.493	2.94943e-67	Secretory duct/cells	SOSTDC1
ANXA3	3.91109e-70	0.318628	0.808	0.432	7.82218e-67	Secretory duct/cells	ANXA3
TENM2	2.41337e-68	0.268245	0.829	0.418	4.82675e-65	Secretory duct/cells	TENM2
CEBPB	8.799e-67	1.02165	0.934	0.792	1.7598e-63	Secretory duct/cells	CEBPB
VSNL1	3.14675e-66	0.379461	0.885	0.534	6.2935e-63	Secretory duct/cells	VSNL1
FRZB	2.29983e-63	0.620698	0.811	0.316	4.59966e-60	Secretory duct/cells	FRZB
CLDN7	4.27664e-62	0.32933	0.743	0.372	8.55327e-59	Secretory duct/cells	CLDN7
MAPK13	9.64847e-62	0.261083	0.877	0.465	1.92969e-58	Secretory duct/cells	MAPK13
LYPD3	6.66655e-61	0.488003	0.85	0.554	1.33331e-57	Secretory duct/cells	LYPD3
SAT1	1.66734e-60	1.01024	0.911	0.886	3.33468e-57	Secretory duct/cells	SAT1
SERPINB5	2.04675e-60	0.453233	0.916	0.63	4.0935e-57	Secretory duct/cells	SERPINB5
MYC	1.95175e-59	0.805119	0.916	0.726	3.9035e-56	Secretory duct/cells	MYC
TNFRSF12A	3.67581e-59	0.378303	0.843	0.466	7.35161e-56	Secretory duct/cells	TNFRSF12A
IER3	4.06406e-59	1.23914	0.869	0.694	8.12813e-56	Secretory duct/cells	IER3
C19orf33	5.4352e-59	0.572067	0.829	0.474	1.08704e-55	Secretory duct/cells	C19orf33
ITGB8	9.0343e-59	0.36192	0.861	0.525	1.80686e-55	Secretory duct/cells	ITGB8
VAMP8	1.42581e-58	0.856381	0.895	0.61	2.85162e-55	Secretory duct/cells	VAMP8
FAM84A	7.59573e-58	0.683164	0.822	0.464	1.51915e-54	Secretory duct/cells	FAM84A
TOB1	1.64012e-56	0.778123	0.864	0.646	3.28023e-53	Secretory duct/cells	TOB1
CNFN	4.00835e-55	0.253368	0.78	0.395	8.01669e-52	Secretory duct/cells	CNFN
KRT23	4.31584e-55	0.734816	0.664	0.149	8.63167e-52	Secretory duct/cells	KRT23
KLC3	5.12778e-54	0.391121	0.864	0.442	1.02556e-50	Secretory duct/cells	KLC3
CCDC71L	4.08794e-53	0.585369	0.798	0.432	8.17589e-50	Secretory duct/cells	CCDC71L
KRT18	1.97586e-52	1.66634	0.738	0.334	3.95173e-49	Secretory duct/cells	KRT18
AQP3	3.38204e-52	0.631883	0.95	0.717	6.76407e-49	Secretory duct/cells	AQP3
GADD45B	3.87716e-51	0.72382	0.898	0.706	7.75432e-48	Secretory duct/cells	GADD45B
H2AFX	3.8771e-50	0.277445	0.866	0.536	7.75421e-47	Secretory duct/cells	H2AFX
PPARGC1A	1.35316e-49	0.491942	0.677	0.257	2.70633e-46	Secretory duct/cells	PPARGC1A
KLF5	1.43638e-49	0.657276	0.887	0.694	2.87277e-46	Secretory duct/cells	KLF5
CLCA2	9.06789e-49	0.538557	0.858	0.579	1.81358e-45	Secretory duct/cells	CLCA2
CSTA	7.90314e-47	0.592147	0.924	0.637	1.58063e-43	Secretory duct/cells	CSTA
SCGB2A1	1.21055e-46	0.539776	0.493	0.067	2.42111e-43	Secretory duct/cells	SCGB2A1
EGFR	6.12889e-46	0.458699	0.906	0.689	1.22578e-42	Secretory duct/cells	EGFR
CITED4	3.98991e-45	0.818207	0.808	0.509	7.97981e-42	Secretory duct/cells	CITED4
RAB25	2.01504e-44	0.622079	0.803	0.495	4.03009e-41	Secretory duct/cells	RAB25
ELF5	4.82124e-44	0.35903	0.349	0.03	9.64249e-41	Secretory duct/cells	ELF5
CLDN4	3.29988e-42	1.43203	0.68	0.291	6.59975e-39	Secretory duct/cells	CLDN4
ZC3H12A	7.29747e-42	0.428094	0.701	0.386	1.45949e-38	Secretory duct/cells	ZC3H12A
THSD4	7.55537e-42	0.344349	0.782	0.518	1.51107e-38	Secretory duct/cells	THSD4
PSAT1	1.21119e-41	0.274571	0.837	0.561	2.42237e-38	Secretory duct/cells	PSAT1
HES1	1.29573e-41	0.883864	0.853	0.705	2.59146e-38	Secretory duct/cells	HES1
TMEM238	5.01169e-41	0.436722	0.824	0.555	1.00234e-37	Secretory duct/cells	TMEM238
GJB6	1.59905e-40	0.520637	0.824	0.508	3.19809e-37	Secretory duct/cells	GJB6
CALML5	8.39187e-40	0.977235	0.777	0.501	1.67837e-36	Secretory duct/cells	CALML5
CRABP2	3.8667e-39	0.430088	0.895	0.649	7.7334e-36	Secretory duct/cells	CRABP2
ANK3	1.9907e-38	0.31592	0.78	0.508	3.98139e-35	Secretory duct/cells	ANK3
DDIT3	1.44968e-36	0.578727	0.766	0.537	2.89935e-33	Secretory duct/cells	DDIT3
GPX2	2.30354e-36	0.334668	0.709	0.334	4.60708e-33	Secretory duct/cells	GPX2
GMPR	2.39503e-35	0.353929	0.709	0.384	4.79005e-32	Secretory duct/cells	GMPR
KRT7	1.27754e-34	1.25602	0.501	0.195	2.55507e-31	Secretory duct/cells	KRT7
TSTD1	1.64248e-34	0.561809	0.843	0.616	3.28497e-31	Secretory duct/cells	TSTD1
CLDN10	1.24527e-33	0.8401	0.467	0.125	2.49054e-30	Secretory duct/cells	CLDN10
SOX9	1.15685e-32	0.78649	0.682	0.419	2.31371e-29	Secretory duct/cells	SOX9
ATF3	2.19515e-32	0.797557	0.885	0.686	4.39031e-29	Secretory duct/cells	ATF3
MT1X	2.67952e-32	0.437416	0.924	0.77	5.35905e-29	Secretory duct/cells	MT1X
C6orf132	7.67774e-32	0.317821	0.78	0.536	1.53555e-28	Secretory duct/cells	C6orf132
SFRP1	9.12778e-32	1.16175	0.745	0.584	1.82556e-28	Secretory duct/cells	SFRP1
DNAJB1	9.171e-32	0.452157	0.848	0.603	1.8342e-28	Secretory duct/cells	DNAJB1
ATP1B3	1.88221e-31	0.991975	0.835	0.817	3.76442e-28	Secretory duct/cells	ATP1B3
RND3	6.13194e-31	0.577778	0.924	0.759	1.22639e-27	Secretory duct/cells	RND3
NEDD4L	1.26637e-30	0.449213	0.68	0.409	2.53274e-27	Secretory duct/cells	NEDD4L
LY6D	1.76911e-30	0.434585	0.882	0.589	3.53821e-27	Secretory duct/cells	LY6D
KCNN4	3.26583e-30	0.254425	0.294	0.26	6.53166e-27	Secretory duct/cells	KCNN4
RUNX1	6.95514e-30	0.348799	0.727	0.467	1.39103e-26	Secretory duct/cells	RUNX1
DBI	1.34151e-28	1.02429	0.974	0.869	2.68302e-25	Secretory duct/cells	DBI
CLIC3	1.3194e-27	0.31654	0.732	0.462	2.6388e-24	Secretory duct/cells	CLIC3
LDLR	2.90029e-27	0.276354	0.73	0.459	5.80057e-24	Secretory duct/cells	LDLR
SFN	3.6623e-27	0.40722	0.869	0.628	7.32461e-24	Secretory duct/cells	SFN
DSC2	1.06151e-26	0.280475	0.753	0.458	2.12303e-23	Secretory duct/cells	DSC2
SGK1	1.35071e-25	0.417024	0.864	0.618	2.70142e-22	Secretory duct/cells	SGK1
PERP	1.35707e-25	0.493665	0.882	0.805	2.71413e-22	Secretory duct/cells	PERP
PLBD1	4.32053e-25	0.260377	0.667	0.457	8.64105e-22	Secretory duct/cells	PLBD1
S100A14	5.06169e-25	0.2922	0.882	0.681	1.01234e-21	Secretory duct/cells	S100A14
DSC3	5.68254e-25	0.25998	0.913	0.709	1.13651e-21	Secretory duct/cells	DSC3
MAFF	8.51938e-25	0.403012	0.717	0.483	1.70388e-21	Secretory duct/cells	MAFF
FST	1.46797e-24	0.48052	0.682	0.394	2.93593e-21	Secretory duct/cells	FST
NRARP	1.63649e-24	0.357055	0.766	0.582	3.27299e-21	Secretory duct/cells	NRARP
BTG2	1.25993e-23	0.552631	0.882	0.768	2.51986e-20	Secretory duct/cells	BTG2
PYCARD	1.35364e-23	0.42243	0.903	0.649	2.70728e-20	Secretory duct/cells	PYCARD
STK17A	1.25606e-22	0.411571	0.677	0.436	2.51213e-19	Secretory duct/cells	STK17A
TUBA4A	1.49632e-22	0.473399	0.751	0.591	2.99263e-19	Secretory duct/cells	TUBA4A
AMD1	2.5459e-22	0.427654	0.853	0.696	5.0918e-19	Secretory duct/cells	AMD1
LAMB3	1.17566e-21	0.476283	0.717	0.5	2.35132e-18	Secretory duct/cells	LAMB3
CXADR	1.44781e-21	0.290724	0.811	0.587	2.89562e-18	Secretory duct/cells	CXADR
PDLIM4	1.6725e-21	0.733929	0.769	0.698	3.345e-18	Secretory duct/cells	PDLIM4
PNLIPRP3	1.71609e-21	0.273695	0.528	0.09	3.43219e-18	Secretory duct/cells	PNLIPRP3
IER2	2.18117e-21	0.483685	0.911	0.815	4.36234e-18	Secretory duct/cells	IER2
KRT8	2.12136e-19	1.18631	0.625	0.368	4.24272e-16	Secretory duct/cells	KRT8
IER5L	3.25489e-19	0.386436	0.769	0.562	6.50977e-16	Secretory duct/cells	IER5L
AKR1C1	3.80895e-19	0.572346	0.69	0.471	7.6179e-16	Secretory duct/cells	AKR1C1
PTPRF	4.66648e-19	0.398666	0.79	0.669	9.33295e-16	Secretory duct/cells	PTPRF
NAMPT	4.59954e-18	0.600555	0.766	0.681	9.19908e-15	Secretory duct/cells	NAMPT
PLK2	4.84904e-18	0.309563	0.74	0.531	9.69808e-15	Secretory duct/cells	PLK2
LBH	1.09375e-17	0.25618	0.811	0.539	2.1875e-14	Secretory duct/cells	LBH
S100A1	1.20674e-17	1.02633	0.525	0.199	2.41348e-14	Secretory duct/cells	S100A1
TM4SF1	1.38004e-17	0.381434	0.764	0.548	2.76008e-14	Secretory duct/cells	TM4SF1
RHOV	1.43963e-17	0.407254	0.661	0.39	2.87927e-14	Secretory duct/cells	RHOV
AZGP1	2.46442e-17	0.296789	0.525	0.184	4.92883e-14	Secretory duct/cells	AZGP1
EHF	2.7862e-17	0.513033	0.614	0.255	5.57239e-14	Secretory duct/cells	EHF
KRT6B	7.22974e-17	0.292531	0.609	0.337	1.44595e-13	Secretory duct/cells	KRT6B
MB	1.71922e-16	0.361199	0.325	0.085	3.43843e-13	Secretory duct/cells	MB
CKB	3.22979e-16	0.518157	0.774	0.72	6.45959e-13	Secretory duct/cells	CKB
SLPI	6.58857e-16	0.380046	0.696	0.516	1.31771e-12	Secretory duct/cells	SLPI
KLF10	8.6315e-16	0.402409	0.769	0.623	1.7263e-12	Secretory duct/cells	KLF10
STK32A	3.52263e-15	0.278302	0.483	0.2	7.04527e-12	Secretory duct/cells	STK32A
EN1	3.68205e-15	0.602473	0.585	0.26	7.3641e-12	Secretory duct/cells	EN1
TMEM213	4.75954e-15	1.00593	0.318	0.051	9.51908e-12	Secretory duct/cells	TMEM213
SLC12A2	7.28678e-15	0.678671	0.339	0.468	1.45736e-11	Secretory duct/cells	SLC12A2
PMAIP1	2.25265e-14	0.360708	0.709	0.575	4.50531e-11	Secretory duct/cells	PMAIP1
BHLHE40	3.67552e-14	0.389396	0.748	0.63	7.35105e-11	Secretory duct/cells	BHLHE40
CLTB	6.19684e-14	0.520557	0.837	0.806	1.23937e-10	Secretory duct/cells	CLTB
H2AFZ	1.41226e-13	0.426999	0.84	0.836	2.82452e-10	Secretory duct/cells	H2AFZ
FBXO2	3.1996e-13	0.471039	0.64	0.452	6.3992e-10	Secretory duct/cells	FBXO2
LMO4	5.97571e-13	0.442368	0.785	0.666	1.19514e-09	Secretory duct/cells	LMO4
FOXC1	1.9117e-11	0.5569	0.622	0.416	3.8234e-08	Secretory duct/cells	FOXC1
PRICKLE1	3.53099e-11	0.292912	0.601	0.344	7.06198e-08	Secretory duct/cells	PRICKLE1
HSPA1B	3.78031e-11	0.335445	0.856	0.788	7.56062e-08	Secretory duct/cells	HSPA1B
SOX7	4.76214e-11	0.299269	0.682	0.516	9.52428e-08	Secretory duct/cells	SOX7
PPP1R1B	6.61052e-11	0.350678	0.612	0.31	1.3221e-07	Secretory duct/cells	PPP1R1B
CAPNS2	7.3636e-11	0.365643	0.688	0.482	1.47272e-07	Secretory duct/cells	CAPNS2
ELF3	9.351e-10	1.09778	0.543	0.28	1.8702e-06	Secretory duct/cells	ELF3
ADGRG1	1.72976e-09	0.259792	0.643	0.455	3.45951e-06	Secretory duct/cells	ADGRG1
EPCAM	1.77781e-09	0.532356	0.386	0.434	3.55561e-06	Secretory duct/cells	EPCAM
SOX4	1.85503e-09	0.371473	0.801	0.721	3.71006e-06	Secretory duct/cells	SOX4
ID4	2.86655e-09	0.326776	0.795	0.689	5.7331e-06	Secretory duct/cells	ID4
NFKBIZ	3.03472e-09	0.271246	0.793	0.672	6.06944e-06	Secretory duct/cells	NFKBIZ
EFNA1	8.19124e-09	0.387304	0.672	0.58	1.63825e-05	Secretory duct/cells	EFNA1
DSG3	8.42799e-09	0.330816	0.659	0.526	1.6856e-05	Secretory duct/cells	DSG3
IRF1	1.08914e-08	0.389151	0.722	0.608	2.17828e-05	Secretory duct/cells	IRF1
SPINT1	1.4083e-08	0.346272	0.64	0.497	2.8166e-05	Secretory duct/cells	SPINT1
TBX3	1.5092e-08	0.295589	0.654	0.436	3.0184e-05	Secretory duct/cells	TBX3
KLF4	1.53365e-08	0.382494	0.843	0.767	3.0673e-05	Secretory duct/cells	KLF4
CEBPD	1.54694e-08	0.359785	0.861	0.766	3.09389e-05	Secretory duct/cells	CEBPD
CCER2	4.86148e-08	2.06036	0.375	0.157	9.72295e-05	Secretory duct/cells	CCER2
SESN3	5.63129e-08	0.435507	0.717	0.637	0.000112626	Secretory duct/cells	SESN3
GABRP	6.3986e-08	0.290467	0.354	0.104	0.000127972	Secretory duct/cells	GABRP
MIDN	7.44602e-08	0.350732	0.743	0.655	0.00014892	Secretory duct/cells	MIDN
SERPINA12	1.11358e-07	0.364474	0.357	0.059	0.000222716	Secretory duct/cells	SERPINA12
JUN	1.12528e-07	0.264355	0.955	0.903	0.000225056	Secretory duct/cells	JUN
ROPN1B	1.20083e-07	0.449191	0.362	0.08	0.000240166	Secretory duct/cells	ROPN1B
TUBB4B	2.78611e-07	0.392986	0.777	0.81	0.000557222	Secretory duct/cells	TUBB4B
CD24	3.08064e-06	0.338716	0.433	0.445	0.00616129	Secretory duct/cells	CD24
PPP1R15A	4.8653e-05	0.329691	0.79	0.781	0.097306	Secretory duct/cells	PPP1R15A
PHLDA1	0.000163329	0.29563	0.496	0.523	0.326659	Secretory duct/cells	PHLDA1
KRT17	0.000294616	0.305434	0.572	0.428	0.589233	Secretory duct/cells	KRT17
SCGB3A1	0.000376738	0.344993	0.218	0.262	0.753475	Secretory duct/cells	SCGB3A1
ZG16B	0.0004833	0.865134	0.423	0.182	0.966601	Secretory duct/cells	ZG16B
SOD2	0.00118058	0.523884	0.696	0.649	1	Secretory duct/cells	SOD2
ARRDC3	0.00437335	0.254591	0.617	0.608	1	Secretory duct/cells	ARRDC3
HSPA1A	0.00487843	0.281042	0.798	0.857	1	Secretory duct/cells	HSPA1A
KRT19	0.00815028	1.92369	0.354	0.24	1	Secretory duct/cells	KRT19
CFD	0	3.3442	0.947	0.407	0	Fibroblast-1	CFD
CFH	0	2.33018	0.994	0.577	0	Fibroblast-1	CFH
DCN	0	2.1413	0.996	0.694	0	Fibroblast-1	DCN
GSN	0	2.04071	1	0.89	0	Fibroblast-1	GSN
MFAP5	0	1.95041	0.967	0.442	0	Fibroblast-1	MFAP5
CCDC80	0	1.60269	0.94	0.585	0	Fibroblast-1	CCDC80
C1S	0	1.56761	0.977	0.522	0	Fibroblast-1	C1S
C1R	0	1.52167	0.979	0.607	0	Fibroblast-1	C1R
ABCA8	0	1.5113	0.924	0.434	0	Fibroblast-1	ABCA8
PLAC9	0	1.4687	0.993	0.755	0	Fibroblast-1	PLAC9
TIMP1	0	1.45534	0.996	0.69	0	Fibroblast-1	TIMP1
TNXB	0	1.45351	0.918	0.474	0	Fibroblast-1	TNXB
LUM	0	1.36672	0.993	0.6	0	Fibroblast-1	LUM
COL3A1	0	1.33704	0.999	0.762	0	Fibroblast-1	COL3A1
VCAN	0	1.32563	0.995	0.66	0	Fibroblast-1	VCAN
PCOLCE	0	1.32227	0.987	0.532	0	Fibroblast-1	PCOLCE
SERPINF1	0	1.31624	0.982	0.525	0	Fibroblast-1	SERPINF1
CRLF1	0	1.30956	0.938	0.54	0	Fibroblast-1	CRLF1
COL6A3	0	1.29336	0.985	0.542	0	Fibroblast-1	COL6A3
SLIT3	0	1.27451	0.981	0.463	0	Fibroblast-1	SLIT3
COL6A2	0	1.26901	0.998	0.725	0	Fibroblast-1	COL6A2
IGF1	0	1.25969	0.891	0.239	0	Fibroblast-1	IGF1
FBLN2	0	1.24065	0.935	0.576	0	Fibroblast-1	FBLN2
COL1A1	0	1.22508	0.999	0.693	0	Fibroblast-1	COL1A1
MGP	0	1.18498	0.996	0.643	0	Fibroblast-1	MGP
SOD3	0	1.17661	0.937	0.504	0	Fibroblast-1	SOD3
COL6A1	0	1.16619	0.995	0.683	0	Fibroblast-1	COL6A1
FGF7	0	1.15555	0.911	0.489	0	Fibroblast-1	FGF7
PCOLCE2	0	1.13635	0.835	0.412	0	Fibroblast-1	PCOLCE2
NNMT	0	1.13521	0.908	0.475	0	Fibroblast-1	NNMT
CST3	0	1.11909	0.997	0.926	0	Fibroblast-1	CST3
CYGB	0	1.09336	0.933	0.455	0	Fibroblast-1	CYGB
PRRX1	0	1.08573	0.958	0.468	0	Fibroblast-1	PRRX1
COL1A2	0	1.07696	1	0.75	0	Fibroblast-1	COL1A2
SFRP4	0	1.07056	0.886	0.405	0	Fibroblast-1	SFRP4
ANGPTL1	0	1.0245	0.875	0.283	0	Fibroblast-1	ANGPTL1
ABI3BP	0	0.985394	0.968	0.616	0	Fibroblast-1	ABI3BP
GDF10	0	0.977772	0.906	0.259	0	Fibroblast-1	GDF10
THY1	0	0.951077	0.975	0.503	0	Fibroblast-1	THY1
COL14A1	0	0.935605	0.984	0.568	0	Fibroblast-1	COL14A1
DCLK1	0	0.830199	0.813	0.226	0	Fibroblast-1	DCLK1
PDGFRL	0	0.818918	0.908	0.325	0	Fibroblast-1	PDGFRL
OGN	0	0.810247	0.918	0.376	0	Fibroblast-1	OGN
CDH11	0	0.795191	0.884	0.322	0	Fibroblast-1	CDH11
SCARA3	0	0.726713	0.899	0.47	0	Fibroblast-1	SCARA3
THBS2	0	0.56333	0.912	0.503	0	Fibroblast-1	THBS2
FMOD	0	0.546075	0.909	0.392	0	Fibroblast-1	FMOD
PTCH2	0	0.528931	0.846	0.34	0	Fibroblast-1	PTCH2
VIT	0	0.51487	0.75	0.14	0	Fibroblast-1	VIT
EDIL3	0	0.51124	0.887	0.49	0	Fibroblast-1	EDIL3
BMP5	0	0.490282	0.919	0.374	0	Fibroblast-1	BMP5
CRISPLD1	0	0.457578	0.874	0.459	0	Fibroblast-1	CRISPLD1
TMEM100	0	0.443076	0.851	0.282	0	Fibroblast-1	TMEM100
OMD	0	0.435405	0.872	0.302	0	Fibroblast-1	OMD
RBP4	0	0.253697	0.816	0.196	0	Fibroblast-1	RBP4
FBN1	1.75625e-304	1.10001	0.948	0.534	3.51249e-301	Fibroblast-1	FBN1
FAM180B	6.90273e-304	0.72324	0.765	0.172	1.38055e-300	Fibroblast-1	FAM180B
MSX1	4.74597e-302	0.695943	0.95	0.558	9.49194e-299	Fibroblast-1	MSX1
FBLN1	9.33156e-301	1.54437	0.896	0.569	1.86631e-297	Fibroblast-1	FBLN1
OLFML2B	3.49483e-300	0.634307	0.923	0.464	6.98967e-297	Fibroblast-1	OLFML2B
BNC2	2.44271e-299	0.53794	0.845	0.402	4.88543e-296	Fibroblast-1	BNC2
ASPN	7.4198e-299	0.635109	0.915	0.457	1.48396e-295	Fibroblast-1	ASPN
C7	1.0295e-298	0.380397	0.686	0.132	2.059e-295	Fibroblast-1	C7
SDC2	3.07947e-296	0.849236	0.96	0.592	6.15893e-293	Fibroblast-1	SDC2
HTRA3	6.95476e-294	0.839818	0.782	0.257	1.39095e-290	Fibroblast-1	HTRA3
MXRA8	1.19619e-290	0.939153	0.918	0.479	2.39238e-287	Fibroblast-1	MXRA8
PTGFR	3.45126e-288	0.852728	0.776	0.195	6.90252e-285	Fibroblast-1	PTGFR
EFEMP1	6.23509e-284	1.39391	0.863	0.56	1.24702e-280	Fibroblast-1	EFEMP1
MXRA5	4.78749e-282	0.918059	0.912	0.606	9.57498e-279	Fibroblast-1	MXRA5
CADM3	1.18144e-273	0.610033	0.786	0.238	2.36288e-270	Fibroblast-1	CADM3
FSTL1	9.15371e-272	0.958048	0.985	0.701	1.83074e-268	Fibroblast-1	FSTL1
C1QTNF4	1.24017e-263	0.819346	0.878	0.537	2.48033e-260	Fibroblast-1	C1QTNF4
CTSK	9.62024e-261	0.738734	0.915	0.577	1.92405e-257	Fibroblast-1	CTSK
COL12A1	1.54771e-260	0.573996	0.948	0.584	3.09541e-257	Fibroblast-1	COL12A1
S100A4	3.92709e-260	1.0035	0.991	0.767	7.85417e-257	Fibroblast-1	S100A4
SRPX	1.75121e-258	0.911233	0.822	0.401	3.50242e-255	Fibroblast-1	SRPX
MMP2	8.11343e-251	0.961832	0.901	0.57	1.62269e-247	Fibroblast-1	MMP2
COL5A1	1.88681e-249	0.720041	0.933	0.545	3.77362e-246	Fibroblast-1	COL5A1
DIO2	2.11829e-246	0.670644	0.795	0.342	4.23659e-243	Fibroblast-1	DIO2
PDGFRB	1.18709e-245	0.935722	0.885	0.444	2.37417e-242	Fibroblast-1	PDGFRB
FAP	2.13075e-240	0.286587	0.776	0.285	4.2615e-237	Fibroblast-1	FAP
FGL2	8.47917e-239	0.754925	0.843	0.396	1.69583e-235	Fibroblast-1	FGL2
CCDC102B	1.03111e-238	0.559902	0.844	0.387	2.06221e-235	Fibroblast-1	CCDC102B
LOX	5.29986e-238	0.291287	0.807	0.393	1.05997e-234	Fibroblast-1	LOX
COL8A2	4.91175e-237	0.397707	0.835	0.446	9.8235e-234	Fibroblast-1	COL8A2
EPHA3	2.11425e-236	0.566802	0.771	0.293	4.22851e-233	Fibroblast-1	EPHA3
PDGFRA	2.48859e-236	0.610171	0.814	0.366	4.97718e-233	Fibroblast-1	PDGFRA
LGALS1	1.16534e-235	0.813313	0.997	0.735	2.33068e-232	Fibroblast-1	LGALS1
CRABP2	1.70308e-235	0.625361	0.947	0.626	3.40616e-232	Fibroblast-1	CRABP2
IGFBP6	3.02137e-235	1.03463	0.902	0.612	6.04273e-232	Fibroblast-1	IGFBP6
ABCA6	2.92554e-234	0.78534	0.769	0.281	5.85109e-231	Fibroblast-1	ABCA6
CHRDL1	5.12688e-234	0.463805	0.766	0.289	1.02538e-230	Fibroblast-1	CHRDL1
PI16	1.43803e-233	1.29871	0.747	0.213	2.87605e-230	Fibroblast-1	PI16
FN1	4.99424e-233	0.787082	0.982	0.619	9.98849e-230	Fibroblast-1	FN1
ISLR	1.28078e-232	0.860575	0.823	0.345	2.56155e-229	Fibroblast-1	ISLR
SSPN	1.31449e-232	0.869994	0.883	0.532	2.62899e-229	Fibroblast-1	SSPN
OLFML3	4.51827e-229	0.615736	0.835	0.374	9.03655e-226	Fibroblast-1	OLFML3
CXCL12	1.47187e-226	1.02912	0.894	0.587	2.94375e-223	Fibroblast-1	CXCL12
EMP3	1.1208e-221	0.815697	0.939	0.686	2.2416e-218	Fibroblast-1	EMP3
BGN	1.20769e-217	1.03568	0.928	0.701	2.41539e-214	Fibroblast-1	BGN
SLIT2	6.20714e-217	0.832967	0.8	0.413	1.24143e-213	Fibroblast-1	SLIT2
RARRES2	2.74959e-208	0.759602	0.863	0.489	5.49917e-205	Fibroblast-1	RARRES2
TGFB2	2.24444e-207	0.285849	0.816	0.496	4.48888e-204	Fibroblast-1	TGFB2
CPE	3.0595e-207	0.791236	0.921	0.616	6.11899e-204	Fibroblast-1	CPE
COL5A2	8.5689e-206	0.650287	0.935	0.628	1.71378e-202	Fibroblast-1	COL5A2
COLEC12	9.72513e-206	0.671758	0.826	0.486	1.94503e-202	Fibroblast-1	COLEC12
CALD1	1.79428e-205	0.459004	0.987	0.861	3.58855e-202	Fibroblast-1	CALD1
SCARA5	4.47145e-204	1.19503	0.758	0.306	8.9429e-201	Fibroblast-1	SCARA5
NTRK2	3.14762e-203	0.760652	0.87	0.514	6.29523e-200	Fibroblast-1	NTRK2
FXYD1	4.886e-202	0.638792	0.894	0.554	9.77199e-199	Fibroblast-1	FXYD1
FHL1	3.84406e-193	0.548851	0.921	0.55	7.68811e-190	Fibroblast-1	FHL1
CXCL14	1.77989e-192	1.07982	0.933	0.808	3.55978e-189	Fibroblast-1	CXCL14
PTN	9.21331e-188	0.560088	0.919	0.672	1.84266e-184	Fibroblast-1	PTN
CLU	1.56628e-187	0.933003	0.939	0.626	3.13256e-184	Fibroblast-1	CLU
AEBP1	5.66671e-186	0.534288	0.907	0.56	1.13334e-182	Fibroblast-1	AEBP1
NEGR1	7.8366e-183	0.714211	0.733	0.283	1.56732e-179	Fibroblast-1	NEGR1
MIR99AHG	5.95534e-180	0.320133	0.872	0.599	1.19107e-176	Fibroblast-1	MIR99AHG
PLPP3	1.32465e-177	0.680363	0.903	0.641	2.64929e-174	Fibroblast-1	PLPP3
TWIST2	1.5971e-172	0.635338	0.719	0.253	3.19419e-169	Fibroblast-1	TWIST2
DPT	1.10876e-167	0.984069	0.715	0.227	2.21751e-164	Fibroblast-1	DPT
LTBP1	5.67475e-166	0.356366	0.936	0.647	1.13495e-162	Fibroblast-1	LTBP1
PTGDS	1.55602e-165	0.408044	0.743	0.301	3.11203e-162	Fibroblast-1	PTGDS
CTGF	3.17909e-160	0.361867	0.907	0.546	6.35819e-157	Fibroblast-1	CTGF
MAP1B	1.09827e-159	0.537345	0.93	0.673	2.19654e-156	Fibroblast-1	MAP1B
SPON2	3.45953e-159	1.24289	0.789	0.563	6.91905e-156	Fibroblast-1	SPON2
PRELP	7.58274e-159	0.50447	0.798	0.439	1.51655e-155	Fibroblast-1	PRELP
GPC3	9.81693e-154	0.884162	0.746	0.472	1.96339e-150	Fibroblast-1	GPC3
MFAP4	2.79758e-153	0.54654	0.74	0.331	5.59515e-150	Fibroblast-1	MFAP4
DAB2	5.57483e-153	0.361391	0.864	0.482	1.11497e-149	Fibroblast-1	DAB2
LRRN4CL	3.09291e-152	0.527833	0.742	0.346	6.18583e-149	Fibroblast-1	LRRN4CL
ID4	1.21417e-149	0.254249	0.927	0.668	2.42835e-146	Fibroblast-1	ID4
ZEB2	1.64357e-148	0.445143	0.869	0.612	3.28715e-145	Fibroblast-1	ZEB2
FTL	1.74694e-148	0.430905	0.989	0.955	3.49387e-145	Fibroblast-1	FTL
EBF1	8.55431e-146	0.689877	0.83	0.487	1.71086e-142	Fibroblast-1	EBF1
COL16A1	5.79303e-143	0.421898	0.846	0.576	1.15861e-139	Fibroblast-1	COL16A1
TSPAN11	1.75844e-138	0.280059	0.716	0.275	3.51687e-135	Fibroblast-1	TSPAN11
TXNIP	2.16098e-138	0.540933	0.967	0.847	4.32196e-135	Fibroblast-1	TXNIP
VEGFA	1.36987e-137	0.439778	0.839	0.608	2.73974e-134	Fibroblast-1	VEGFA
NRP1	2.14695e-136	0.499807	0.909	0.604	4.29389e-133	Fibroblast-1	NRP1
MMP16	3.50686e-136	0.433047	0.708	0.289	7.01373e-133	Fibroblast-1	MMP16
CD55	8.51794e-136	0.720457	0.877	0.637	1.70359e-132	Fibroblast-1	CD55
EDNRA	3.88585e-135	0.355395	0.8	0.416	7.7717e-132	Fibroblast-1	EDNRA
LAMA2	2.34364e-130	0.481055	0.731	0.364	4.68727e-127	Fibroblast-1	LAMA2
FLRT2	3.58515e-130	0.532993	0.817	0.57	7.17029e-127	Fibroblast-1	FLRT2
APOD	1.96351e-128	0.634549	0.746	0.407	3.92701e-125	Fibroblast-1	APOD
SPRY1	3.51228e-128	0.916612	0.792	0.597	7.02456e-125	Fibroblast-1	SPRY1
PRSS23	4.17897e-126	0.3481	0.918	0.694	8.35793e-123	Fibroblast-1	PRSS23
IL11RA	8.02439e-124	0.594533	0.797	0.594	1.60488e-120	Fibroblast-1	IL11RA
NDUFA4L2	3.54719e-123	0.263117	0.942	0.689	7.09438e-120	Fibroblast-1	NDUFA4L2
SAMHD1	1.96576e-122	0.289376	0.811	0.522	3.93152e-119	Fibroblast-1	SAMHD1
CRTAC1	4.9826e-119	0.277777	0.649	0.272	9.96521e-116	Fibroblast-1	CRTAC1
MEG3	8.37454e-119	0.503886	0.823	0.592	1.67491e-115	Fibroblast-1	MEG3
COCH	2.6637e-117	0.294778	0.607	0.215	5.32741e-114	Fibroblast-1	COCH
ABCA10	5.06555e-117	0.640234	0.655	0.282	1.01311e-113	Fibroblast-1	ABCA10
IGFBP4	2.54342e-115	0.560618	0.934	0.66	5.08684e-112	Fibroblast-1	IGFBP4
XBP1	9.28215e-115	0.34824	0.897	0.664	1.85643e-111	Fibroblast-1	XBP1
LGMN	6.15706e-114	0.338014	0.824	0.566	1.23141e-110	Fibroblast-1	LGMN
TGFBI	1.2369e-107	0.436917	0.831	0.584	2.4738e-104	Fibroblast-1	TGFBI
PAM	3.37428e-107	0.446209	0.829	0.628	6.74856e-104	Fibroblast-1	PAM
ITGA11	3.86024e-106	0.498798	0.61	0.187	7.72048e-103	Fibroblast-1	ITGA11
CD248	1.66433e-104	0.663205	0.696	0.329	3.32866e-101	Fibroblast-1	CD248
KCTD12	1.05908e-100	0.465878	0.869	0.667	2.11816e-97	Fibroblast-1	KCTD12
MEOX2	1.58357e-100	0.379577	0.714	0.314	3.16714e-97	Fibroblast-1	MEOX2
APOE	8.14626e-100	1.2513	0.812	0.65	1.62925e-96	Fibroblast-1	APOE
LDB2	7.7562e-94	0.427984	0.764	0.413	1.55124e-90	Fibroblast-1	LDB2
ITM2A	1.58188e-93	0.500625	0.848	0.622	3.16377e-90	Fibroblast-1	ITM2A
MEDAG	1.03799e-92	0.321105	0.609	0.273	2.07598e-89	Fibroblast-1	MEDAG
LAMA4	1.94303e-89	0.460194	0.824	0.607	3.88606e-86	Fibroblast-1	LAMA4
NOV	4.34638e-88	0.445432	0.701	0.5	8.69276e-85	Fibroblast-1	NOV
SPARC	9.40172e-87	0.352812	0.995	0.841	1.88034e-83	Fibroblast-1	SPARC
RUNX1T1	1.43444e-83	0.446156	0.728	0.401	2.86888e-80	Fibroblast-1	RUNX1T1
CEBPD	1.63268e-83	0.575073	0.883	0.757	3.26535e-80	Fibroblast-1	CEBPD
TUBB	1.09461e-81	0.384508	0.952	0.808	2.18922e-78	Fibroblast-1	TUBB
GGT5	1.36209e-80	0.767732	0.706	0.426	2.72419e-77	Fibroblast-1	GGT5
VIM	1.77982e-79	0.427291	0.996	0.806	3.55964e-76	Fibroblast-1	VIM
ECM1	1.51326e-77	0.447908	0.713	0.508	3.02652e-74	Fibroblast-1	ECM1
SEMA3C	6.1129e-75	0.436939	0.684	0.45	1.22258e-71	Fibroblast-1	SEMA3C
BHLHE41	4.66721e-74	0.394166	0.679	0.401	9.33442e-71	Fibroblast-1	BHLHE41
IL6ST	4.942e-74	0.307606	0.904	0.685	9.884e-71	Fibroblast-1	IL6ST
TIMP3	3.16568e-73	0.373032	0.927	0.668	6.33136e-70	Fibroblast-1	TIMP3
ADIRF	1.0499e-70	0.278463	0.979	0.828	2.0998e-67	Fibroblast-1	ADIRF
TUBA1B	8.63643e-70	0.366674	0.98	0.88	1.72729e-66	Fibroblast-1	TUBA1B
ELN	3.87554e-66	0.260391	0.776	0.556	7.75108e-63	Fibroblast-1	ELN
IGFBP7	1.10266e-64	0.2586	0.975	0.729	2.20532e-61	Fibroblast-1	IGFBP7
FBLN5	1.93364e-61	0.570215	0.633	0.318	3.86728e-58	Fibroblast-1	FBLN5
ITGBL1	1.57457e-60	0.462392	0.632	0.301	3.14914e-57	Fibroblast-1	ITGBL1
RND3	4.96302e-57	0.27821	0.905	0.75	9.92604e-54	Fibroblast-1	RND3
LSP1	5.5489e-56	0.579355	0.667	0.527	1.10978e-52	Fibroblast-1	LSP1
F10	1.08887e-50	0.576777	0.6	0.212	2.17773e-47	Fibroblast-1	F10
LRRC17	1.73121e-50	0.303091	0.635	0.404	3.46241e-47	Fibroblast-1	LRRC17
OLFML2A	4.21189e-50	0.517833	0.768	0.627	8.42378e-47	Fibroblast-1	OLFML2A
PPP1R15A	6.71808e-46	0.267282	0.927	0.766	1.34362e-42	Fibroblast-1	PPP1R15A
DACT1	8.91618e-46	0.332118	0.574	0.281	1.78324e-42	Fibroblast-1	DACT1
CDKN1C	7.64562e-45	0.359569	0.758	0.619	1.52912e-41	Fibroblast-1	CDKN1C
CMKLR1	4.62506e-44	0.366953	0.575	0.267	9.25011e-41	Fibroblast-1	CMKLR1
ZFP36	8.59766e-44	0.363768	0.96	0.878	1.71953e-40	Fibroblast-1	ZFP36
TNNT3	8.8456e-44	0.252057	0.549	0.277	1.76912e-40	Fibroblast-1	TNNT3
AKAP12	1.55113e-42	0.311632	0.704	0.573	3.10227e-39	Fibroblast-1	AKAP12
TNFAIP2	2.18136e-41	0.455469	0.641	0.467	4.36271e-38	Fibroblast-1	TNFAIP2
COL21A1	3.59203e-38	0.322878	0.659	0.456	7.18406e-35	Fibroblast-1	COL21A1
TBX15	3.07287e-37	0.365543	0.525	0.157	6.14573e-34	Fibroblast-1	TBX15
DIO3OS	4.33252e-34	0.272064	0.581	0.314	8.66505e-31	Fibroblast-1	DIO3OS
TSHZ2	2.02971e-33	0.277348	0.71	0.522	4.05943e-30	Fibroblast-1	TSHZ2
LMO4	1.48418e-29	0.345754	0.815	0.655	2.96835e-26	Fibroblast-1	LMO4
HHIP	2.39053e-26	0.405889	0.517	0.17	4.78106e-23	Fibroblast-1	HHIP
TPPP3	1.89359e-25	0.405675	0.758	0.698	3.78718e-22	Fibroblast-1	TPPP3
ALDH1A1	2.37585e-25	0.386764	0.612	0.5	4.7517e-22	Fibroblast-1	ALDH1A1
LAMC3	3.94968e-24	0.308448	0.526	0.205	7.89936e-21	Fibroblast-1	LAMC3
FGFBP2	4.82877e-21	0.712174	0.531	0.31	9.65754e-18	Fibroblast-1	FGFBP2
ABCA9	2.15157e-20	0.265057	0.335	0.168	4.30315e-17	Fibroblast-1	ABCA9
IGFBP3	5.36638e-20	0.456751	0.585	0.445	1.07328e-16	Fibroblast-1	IGFBP3
SERPINE2	7.49841e-18	0.317304	0.625	0.571	1.49968e-14	Fibroblast-1	SERPINE2
C3	2.00314e-15	0.527853	0.341	0.104	4.00628e-12	Fibroblast-1	C3
WNT2	3.72871e-15	0.32762	0.429	0.094	7.45742e-12	Fibroblast-1	WNT2
APOC1	6.18841e-13	0.414781	0.365	0.356	1.23768e-09	Fibroblast-1	APOC1
METRNL	7.93122e-13	0.288502	0.607	0.526	1.58624e-09	Fibroblast-1	METRNL
FOSB	3.18937e-12	0.254686	0.923	0.822	6.37874e-09	Fibroblast-1	FOSB
MYOC	7.72477e-12	0.553084	0.358	0.058	1.54495e-08	Fibroblast-1	MYOC
TMEM176B	9.6904e-12	0.320272	0.51	0.244	1.93808e-08	Fibroblast-1	TMEM176B
JUNB	7.76902e-11	0.33555	0.953	0.907	1.5538e-07	Fibroblast-1	JUNB
NOVA1	1.46761e-09	0.300183	0.38	0.31	2.93522e-06	Fibroblast-1	NOVA1
ADAMTS5	6.62424e-08	0.261361	0.501	0.228	0.000132485	Fibroblast-1	ADAMTS5
PLA2G2A	0.00024009	0.691874	0.336	0.128	0.480179	Fibroblast-1	PLA2G2A
JUN	0.000338439	0.268013	0.938	0.902	0.676877	Fibroblast-1	JUN
PDGFD	0.000470251	0.397815	0.491	0.323	0.940503	Fibroblast-1	PDGFD
SFRP2	0	2.97987	0.971	0.609	0	Onychofibroblast	SFRP2
COL1A2	0	2.0291	1	0.754	0	Onychofibroblast	COL1A2
MSX1	0	1.90057	0.986	0.561	0	Onychofibroblast	MSX1
COL3A1	0	1.89769	1	0.766	0	Onychofibroblast	COL3A1
COL1A1	0	1.89704	1	0.698	0	Onychofibroblast	COL1A1
VCAN	0	1.86003	0.99	0.666	0	Onychofibroblast	VCAN
RSPO4	0	1.82921	0.859	0.324	0	Onychofibroblast	RSPO4
LUM	0	1.82898	0.969	0.608	0	Onychofibroblast	LUM
MME	0	1.81319	0.87	0.412	0	Onychofibroblast	MME
TWIST1	0	1.72537	0.964	0.444	0	Onychofibroblast	TWIST1
PTN	0	1.69665	0.976	0.671	0	Onychofibroblast	PTN
CRABP1	0	1.64925	0.879	0.259	0	Onychofibroblast	CRABP1
FN1	0	1.55009	0.996	0.624	0	Onychofibroblast	FN1
BMP5	0	1.54003	0.928	0.383	0	Onychofibroblast	BMP5
PCOLCE	0	1.47826	0.98	0.54	0	Onychofibroblast	PCOLCE
COL12A1	0	1.43163	0.954	0.59	0	Onychofibroblast	COL12A1
ABI3BP	0	1.42727	0.943	0.624	0	Onychofibroblast	ABI3BP
MIR99AHG	0	1.3585	0.898	0.601	0	Onychofibroblast	MIR99AHG
APOD	0	1.31921	0.915	0.398	0	Onychofibroblast	APOD
CTSK	0	1.3028	0.946	0.58	0	Onychofibroblast	CTSK
C1R	0	1.29902	0.966	0.615	0	Onychofibroblast	C1R
S100A4	0	1.28102	0.991	0.771	0	Onychofibroblast	S100A4
AEBP1	0	1.25593	0.954	0.562	0	Onychofibroblast	AEBP1
CRABP2	0	1.22991	0.947	0.632	0	Onychofibroblast	CRABP2
COL8A2	0	1.22723	0.894	0.448	0	Onychofibroblast	COL8A2
MMP2	0	1.15268	0.924	0.573	0	Onychofibroblast	MMP2
COL6A1	0	1.14464	0.998	0.688	0	Onychofibroblast	COL6A1
LGALS1	0	1.13727	0.992	0.74	0	Onychofibroblast	LGALS1
SDC2	0	1.11375	0.932	0.6	0	Onychofibroblast	SDC2
PDGFRA	0	0.981092	0.832	0.372	0	Onychofibroblast	PDGFRA
ELN	9.07186e-308	1.23828	0.898	0.549	1.81437e-304	Onychofibroblast	ELN
OLFML3	4.03576e-303	1.05377	0.843	0.381	8.07151e-300	Onychofibroblast	OLFML3
FSTL1	8.95195e-303	1.14335	0.972	0.707	1.79039e-299	Onychofibroblast	FSTL1
IGFBP6	1.06234e-301	1.24945	0.938	0.614	2.12467e-298	Onychofibroblast	IGFBP6
COL6A2	1.02422e-298	1.08848	0.996	0.73	2.04843e-295	Onychofibroblast	COL6A2
C1S	1.46971e-297	1.0171	0.937	0.533	2.93943e-294	Onychofibroblast	C1S
EMP3	1.38924e-295	1.0456	0.968	0.687	2.77847e-292	Onychofibroblast	EMP3
MXRA8	5.12965e-294	1.06313	0.92	0.486	1.02593e-290	Onychofibroblast	MXRA8
PLPP3	3.37737e-293	1.27019	0.926	0.644	6.75473e-290	Onychofibroblast	PLPP3
COL5A2	3.54843e-290	1.12789	0.94	0.633	7.09686e-287	Onychofibroblast	COL5A2
COMP	8.99228e-289	1.81512	0.865	0.611	1.79846e-285	Onychofibroblast	COMP
SSPN	2.95438e-285	1.03854	0.914	0.535	5.90876e-282	Onychofibroblast	SSPN
HAPLN1	1.50833e-284	0.861083	0.685	0.235	3.01666e-281	Onychofibroblast	HAPLN1
CLU	1.42123e-282	1.05084	0.977	0.628	2.84245e-279	Onychofibroblast	CLU
FBLN1	2.5984e-281	1.09151	0.908	0.573	5.19679e-278	Onychofibroblast	FBLN1
SPARC	2.76775e-280	0.999339	0.999	0.843	5.53551e-277	Onychofibroblast	SPARC
BGN	2.12823e-279	0.993944	0.969	0.702	4.25645e-276	Onychofibroblast	BGN
DCN	1.47204e-277	0.991808	0.993	0.7	2.94408e-274	Onychofibroblast	DCN
RARRES2	5.23144e-273	1.2062	0.899	0.493	1.04629e-269	Onychofibroblast	RARRES2
PLEKHH2	8.73534e-268	0.991078	0.838	0.445	1.74707e-264	Onychofibroblast	PLEKHH2
OGN	6.29802e-263	1.25584	0.81	0.394	1.2596e-259	Onychofibroblast	OGN
MGP	1.65822e-262	1.2192	0.99	0.649	3.31644e-259	Onychofibroblast	MGP
COL14A1	2.77845e-262	1.22136	0.916	0.581	5.5569e-259	Onychofibroblast	COL14A1
SERPINF1	5.45975e-261	0.934125	0.916	0.538	1.09195e-257	Onychofibroblast	SERPINF1
PRRX1	9.47325e-249	0.885809	0.953	0.476	1.89465e-245	Onychofibroblast	PRRX1
CFH	3.63099e-246	1.26707	0.906	0.592	7.26198e-243	Onychofibroblast	CFH
TRPS1	3.36055e-244	0.93674	0.873	0.62	6.7211e-241	Onychofibroblast	TRPS1
NTRK2	1.33009e-243	1.03404	0.864	0.521	2.66018e-240	Onychofibroblast	NTRK2
WIF1	5.9267e-242	1.59288	0.708	0.321	1.18534e-238	Onychofibroblast	WIF1
IL11RA	5.86206e-238	0.941592	0.853	0.593	1.17241e-234	Onychofibroblast	IL11RA
COL6A3	1.56564e-236	0.863377	0.927	0.555	3.13128e-233	Onychofibroblast	COL6A3
TCEAL2	8.23019e-236	0.86722	0.703	0.303	1.64604e-232	Onychofibroblast	TCEAL2
CST3	2.9574e-235	0.774543	0.992	0.928	5.9148e-232	Onychofibroblast	CST3
NOL4	1.60931e-231	0.738487	0.578	0.203	3.21862e-228	Onychofibroblast	NOL4
FTL	9.06795e-231	0.664087	0.991	0.955	1.81359e-227	Onychofibroblast	FTL
VIM	1.64132e-227	0.816525	1	0.808	3.28263e-224	Onychofibroblast	VIM
COL5A1	1.09214e-226	0.816125	0.879	0.557	2.18428e-223	Onychofibroblast	COL5A1
MMP1	4.25894e-225	0.381624	0.465	0.111	8.51787e-222	Onychofibroblast	MMP1
COL8A1	5.9571e-221	0.872982	0.733	0.429	1.19142e-217	Onychofibroblast	COL8A1
TMEM100	4.5995e-213	0.729942	0.699	0.305	9.199e-210	Onychofibroblast	TMEM100
PRSS23	5.51016e-211	1.0995	0.883	0.701	1.10203e-207	Onychofibroblast	PRSS23
TIMP1	3.97635e-210	0.681306	0.974	0.697	7.95269e-207	Onychofibroblast	TIMP1
ROBO2	9.39586e-210	0.649215	0.663	0.316	1.87917e-206	Onychofibroblast	ROBO2
CPXM1	1.55964e-208	0.68246	0.648	0.26	3.11928e-205	Onychofibroblast	CPXM1
RBP4	1.99999e-206	0.898413	0.647	0.221	3.99998e-203	Onychofibroblast	RBP4
FMOD	1.46608e-205	0.672231	0.781	0.411	2.93215e-202	Onychofibroblast	FMOD
ITGBL1	1.63715e-203	0.878837	0.704	0.3	3.2743e-200	Onychofibroblast	ITGBL1
PAM	2.25077e-202	0.885765	0.843	0.63	4.50154e-199	Onychofibroblast	PAM
FBN1	3.52202e-198	0.772825	0.878	0.547	7.04404e-195	Onychofibroblast	FBN1
EDNRA	3.61042e-197	0.664746	0.771	0.425	7.22085e-194	Onychofibroblast	EDNRA
CYTL1	2.08715e-195	0.841685	0.683	0.371	4.17431e-192	Onychofibroblast	CYTL1
TBX3	4.64629e-194	0.819361	0.754	0.416	9.29258e-191	Onychofibroblast	TBX3
MEST	1.73119e-186	0.765975	0.702	0.441	3.46237e-183	Onychofibroblast	MEST
PDGFRL	7.85668e-185	0.584663	0.717	0.351	1.57134e-181	Onychofibroblast	PDGFRL
TSC22D1	2.79948e-182	0.84044	0.952	0.761	5.59895e-179	Onychofibroblast	TSC22D1
MEG3	2.81826e-181	0.853747	0.84	0.595	5.63653e-178	Onychofibroblast	MEG3
CYBA	3.69653e-181	0.670062	0.882	0.669	7.39307e-178	Onychofibroblast	CYBA
FBLN2	1.807e-180	0.679976	0.864	0.589	3.61399e-177	Onychofibroblast	FBLN2
CORIN	1.35874e-179	0.980676	0.666	0.375	2.71747e-176	Onychofibroblast	CORIN
PTHLH	1.7309e-172	0.891335	0.693	0.442	3.4618e-169	Onychofibroblast	PTHLH
MDK	3.82101e-172	0.889902	0.771	0.489	7.64203e-169	Onychofibroblast	MDK
NEGR1	7.55678e-171	0.79965	0.663	0.296	1.51136e-167	Onychofibroblast	NEGR1
DIO3OS	1.57427e-169	0.774868	0.655	0.312	3.14855e-166	Onychofibroblast	DIO3OS
CDKN1C	1.76387e-167	0.750701	0.828	0.615	3.52774e-164	Onychofibroblast	CDKN1C
CILP2	3.9778e-167	0.617118	0.621	0.306	7.95559e-164	Onychofibroblast	CILP2
CRLF1	2.4422e-166	0.749015	0.804	0.558	4.8844e-163	Onychofibroblast	CRLF1
SCARA5	1.08513e-162	1.14	0.675	0.32	2.17027e-159	Onychofibroblast	SCARA5
NDNF	1.61645e-161	0.663752	0.595	0.278	3.23291e-158	Onychofibroblast	NDNF
ENPP2	3.29512e-157	0.734295	0.71	0.443	6.59024e-154	Onychofibroblast	ENPP2
GRP	1.9588e-156	1.82629	0.657	0.395	3.9176e-153	Onychofibroblast	GRP
PAPPA2	3.28801e-156	0.852737	0.521	0.201	6.57601e-153	Onychofibroblast	PAPPA2
GFRA1	1.50607e-153	0.353297	0.588	0.222	3.01215e-150	Onychofibroblast	GFRA1
C2orf40	4.81222e-152	0.813173	0.807	0.602	9.62445e-149	Onychofibroblast	C2orf40
CDH11	7.98294e-152	0.672509	0.686	0.349	1.59659e-148	Onychofibroblast	CDH11
GAS1	1.07136e-150	1.10319	0.744	0.532	2.14271e-147	Onychofibroblast	GAS1
MSX2	5.11867e-149	0.70923	0.694	0.497	1.02373e-145	Onychofibroblast	MSX2
MXRA5	2.46181e-146	0.750653	0.781	0.623	4.92363e-143	Onychofibroblast	MXRA5
PRELP	2.7999e-146	0.803352	0.733	0.451	5.59979e-143	Onychofibroblast	PRELP
NDUFA4L2	4.67919e-146	0.610469	0.887	0.698	9.35839e-143	Onychofibroblast	NDUFA4L2
ISLR	1.16362e-145	0.713389	0.723	0.362	2.32723e-142	Onychofibroblast	ISLR
MMP10	2.46825e-145	0.375635	0.475	0.182	4.9365e-142	Onychofibroblast	MMP10
CXCL12	1.64655e-143	0.654795	0.847	0.597	3.2931e-140	Onychofibroblast	CXCL12
INHBA	1.52449e-138	0.686226	0.668	0.41	3.04898e-135	Onychofibroblast	INHBA
OMD	3.6414e-138	0.84775	0.651	0.331	7.28279e-135	Onychofibroblast	OMD
FXYD1	5.26059e-137	0.538788	0.838	0.564	1.05212e-133	Onychofibroblast	FXYD1
MRGPRF	5.16128e-136	0.588414	0.703	0.395	1.03226e-132	Onychofibroblast	MRGPRF
CCDC80	2.81451e-131	0.426817	0.839	0.6	5.62903e-128	Onychofibroblast	CCDC80
PLAC9	6.62573e-129	0.458997	0.935	0.764	1.32515e-125	Onychofibroblast	PLAC9
PTPRD	8.24744e-129	0.557176	0.593	0.347	1.64949e-125	Onychofibroblast	PTPRD
DIO2	5.22222e-127	0.666223	0.634	0.364	1.04444e-123	Onychofibroblast	DIO2
CD248	1.2902e-123	0.564985	0.63	0.341	2.5804e-120	Onychofibroblast	CD248
CPE	3.28896e-123	0.442858	0.869	0.626	6.57793e-120	Onychofibroblast	CPE
DKK2	4.65352e-123	0.576967	0.564	0.249	9.30704e-120	Onychofibroblast	DKK2
LTBP1	4.05888e-122	0.502661	0.824	0.661	8.11775e-119	Onychofibroblast	LTBP1
NTRK3	3.97548e-120	0.404434	0.564	0.268	7.95095e-117	Onychofibroblast	NTRK3
FNDC1	3.45667e-119	0.500769	0.564	0.294	6.91335e-116	Onychofibroblast	FNDC1
SOD3	1.36704e-117	0.579243	0.796	0.523	2.73409e-114	Onychofibroblast	SOD3
MFAP4	6.98581e-113	0.653581	0.635	0.347	1.39716e-109	Onychofibroblast	MFAP4
LSAMP	6.92972e-112	0.702538	0.535	0.213	1.38594e-108	Onychofibroblast	LSAMP
NNMT	2.88835e-111	0.69588	0.71	0.5	5.77671e-108	Onychofibroblast	NNMT
RND3	6.76695e-110	0.646985	0.836	0.758	1.35339e-106	Onychofibroblast	RND3
TMEM45A	4.11099e-107	0.501438	0.778	0.688	8.22198e-104	Onychofibroblast	TMEM45A
RARRES1	5.10218e-107	0.912191	0.547	0.381	1.02044e-103	Onychofibroblast	RARRES1
ADIRF	5.48452e-105	0.455723	0.99	0.83	1.0969e-101	Onychofibroblast	ADIRF
PTX3	7.86638e-104	0.547993	0.525	0.29	1.57328e-100	Onychofibroblast	PTX3
SESN3	4.22272e-102	0.578751	0.766	0.629	8.44544e-99	Onychofibroblast	SESN3
LAMA2	8.91568e-100	0.60134	0.621	0.38	1.78314e-96	Onychofibroblast	LAMA2
SYNM	2.48243e-99	0.522363	0.627	0.452	4.96487e-96	Onychofibroblast	SYNM
ARHGAP29	2.31093e-96	0.420448	0.8	0.58	4.62187e-93	Onychofibroblast	ARHGAP29
ABCA6	2.74205e-96	0.515298	0.586	0.305	5.4841e-93	Onychofibroblast	ABCA6
FGFBP2	1.66155e-94	0.532848	0.563	0.311	3.32311e-91	Onychofibroblast	FGFBP2
SCX	3.44332e-94	0.492881	0.58	0.449	6.88664e-91	Onychofibroblast	SCX
FHL1	3.98238e-90	0.346772	0.766	0.57	7.96477e-87	Onychofibroblast	FHL1
KCTD12	1.95902e-89	0.4467	0.817	0.675	3.91804e-86	Onychofibroblast	KCTD12
SPTSSB	3.57917e-89	0.466154	0.531	0.354	7.15834e-86	Onychofibroblast	SPTSSB
COL16A1	5.01418e-89	0.65952	0.699	0.593	1.00284e-85	Onychofibroblast	COL16A1
TNC	4.29306e-88	0.985358	0.703	0.628	8.58612e-85	Onychofibroblast	TNC
FOSB	1.25201e-86	0.850467	0.856	0.83	2.50401e-83	Onychofibroblast	FOSB
CALY	1.64095e-86	0.352575	0.406	0.198	3.2819e-83	Onychofibroblast	CALY
CHRDL1	1.68132e-85	0.43986	0.549	0.316	3.36263e-82	Onychofibroblast	CHRDL1
KCNQ1OT1	1.05469e-81	0.588094	0.688	0.59	2.10939e-78	Onychofibroblast	KCNQ1OT1
PCDH9	1.07975e-81	0.662706	0.596	0.463	2.1595e-78	Onychofibroblast	PCDH9
PTGFR	5.60053e-81	0.307531	0.519	0.227	1.12011e-77	Onychofibroblast	PTGFR
PDGFRB	2.99577e-80	0.382433	0.727	0.465	5.99154e-77	Onychofibroblast	PDGFRB
DIO3	7.20748e-79	0.338491	0.42	0.148	1.4415e-75	Onychofibroblast	DIO3
JUNB	1.73879e-78	0.904027	0.9	0.912	3.47759e-75	Onychofibroblast	JUNB
ABCA8	4.43618e-78	0.292718	0.682	0.464	8.87236e-75	Onychofibroblast	ABCA8
SFRP1	6.37878e-78	0.720117	0.696	0.58	1.27576e-74	Onychofibroblast	SFRP1
EDIL3	1.71717e-77	0.636608	0.608	0.521	3.43434e-74	Onychofibroblast	EDIL3
TNFAIP6	5.44356e-76	0.294727	0.468	0.203	1.08871e-72	Onychofibroblast	TNFAIP6
FST	5.40561e-75	0.581636	0.557	0.39	1.08112e-71	Onychofibroblast	FST
TNFRSF11B	5.87044e-74	0.388173	0.501	0.288	1.17409e-70	Onychofibroblast	TNFRSF11B
ALDH1A1	7.10042e-73	1.04959	0.615	0.502	1.42008e-69	Onychofibroblast	ALDH1A1
SCG2	2.94816e-71	0.574501	0.379	0.206	5.89632e-68	Onychofibroblast	SCG2
GEM	6.00449e-71	0.414415	0.638	0.531	1.2009e-67	Onychofibroblast	GEM
GSN	6.75745e-69	0.279864	0.975	0.894	1.35149e-65	Onychofibroblast	GSN
COLEC12	7.01961e-69	0.420127	0.651	0.506	1.40392e-65	Onychofibroblast	COLEC12
IGFBP4	8.03845e-69	0.274294	0.889	0.669	1.60769e-65	Onychofibroblast	IGFBP4
HTRA3	1.39788e-68	0.356058	0.512	0.289	2.79575e-65	Onychofibroblast	HTRA3
SCRG1	4.7876e-68	0.467811	0.529	0.417	9.57521e-65	Onychofibroblast	SCRG1
CRISPLD1	8.37769e-68	0.496192	0.606	0.489	1.67554e-64	Onychofibroblast	CRISPLD1
LRRN4CL	7.18607e-67	0.408103	0.545	0.37	1.43721e-63	Onychofibroblast	LRRN4CL
EGR1	8.83319e-67	0.775153	0.788	0.774	1.76664e-63	Onychofibroblast	EGR1
TUBB2A	8.90327e-67	0.400629	0.721	0.649	1.78065e-63	Onychofibroblast	TUBB2A
GPNMB	2.32729e-65	0.397395	0.746	0.663	4.65459e-62	Onychofibroblast	GPNMB
MECOM	3.38219e-65	0.424332	0.542	0.376	6.76437e-62	Onychofibroblast	MECOM
C4orf48	3.46601e-63	0.358711	0.585	0.505	6.93201e-60	Onychofibroblast	C4orf48
VAMP5	1.44097e-62	0.299009	0.76	0.603	2.88195e-59	Onychofibroblast	VAMP5
SDC1	1.13882e-59	0.376384	0.745	0.642	2.27763e-56	Onychofibroblast	SDC1
BAMBI	1.83228e-59	0.665035	0.571	0.512	3.66456e-56	Onychofibroblast	BAMBI
PLPP1	9.87083e-58	0.311332	0.707	0.628	1.97417e-54	Onychofibroblast	PLPP1
NOVA1	1.19903e-57	0.254666	0.467	0.304	2.39805e-54	Onychofibroblast	NOVA1
RUNX3	2.31095e-57	0.333569	0.501	0.309	4.62189e-54	Onychofibroblast	RUNX3
CAPS	1.07303e-54	0.414892	0.548	0.458	2.14605e-51	Onychofibroblast	CAPS
CEBPD	2.00884e-54	0.385956	0.839	0.763	4.01768e-51	Onychofibroblast	CEBPD
PTGDS	3.19203e-53	0.954131	0.517	0.328	6.38405e-50	Onychofibroblast	PTGDS
EDN3	5.43952e-52	0.437387	0.458	0.266	1.0879e-48	Onychofibroblast	EDN3
BMP2	2.02016e-51	0.376047	0.635	0.624	4.04033e-48	Onychofibroblast	BMP2
MMP23B	2.60642e-50	0.287954	0.476	0.361	5.21285e-47	Onychofibroblast	MMP23B
BHLHE41	5.21709e-50	0.477853	0.527	0.419	1.04342e-46	Onychofibroblast	BHLHE41
FBLN5	5.81423e-49	0.434423	0.526	0.333	1.16285e-45	Onychofibroblast	FBLN5
SRPX	6.45847e-49	0.25739	0.547	0.432	1.29169e-45	Onychofibroblast	SRPX
LTBP2	9.70522e-48	0.398916	0.551	0.491	1.94104e-44	Onychofibroblast	LTBP2
TWIST2	1.65279e-46	0.303909	0.487	0.281	3.30559e-43	Onychofibroblast	TWIST2
FLRT2	2.8709e-45	0.366359	0.648	0.589	5.74181e-42	Onychofibroblast	FLRT2
TFPI2	2.881e-45	0.368545	0.313	0.166	5.762e-42	Onychofibroblast	TFPI2
XBP1	5.47403e-44	0.342442	0.716	0.684	1.09481e-40	Onychofibroblast	XBP1
DLX5	6.47491e-44	0.480259	0.619	0.598	1.29498e-40	Onychofibroblast	DLX5
CCK	1.8261e-43	0.660976	0.429	0.238	3.65221e-40	Onychofibroblast	CCK
AKAP12	2.02032e-43	0.389671	0.639	0.581	4.04065e-40	Onychofibroblast	AKAP12
FIBIN	6.20523e-43	0.402147	0.493	0.362	1.24105e-39	Onychofibroblast	FIBIN
MMP16	7.17824e-43	0.280972	0.472	0.316	1.43565e-39	Onychofibroblast	MMP16
TUBB2B	1.91435e-40	0.319972	0.533	0.471	3.82869e-37	Onychofibroblast	TUBB2B
ACAN	2.07858e-40	0.268275	0.466	0.342	4.15717e-37	Onychofibroblast	ACAN
SAT1	3.66282e-40	0.281326	0.917	0.884	7.32565e-37	Onychofibroblast	SAT1
SERPINE2	4.84511e-40	0.710448	0.599	0.574	9.69021e-37	Onychofibroblast	SERPINE2
CPXM2	5.61969e-38	0.33448	0.54	0.51	1.12394e-34	Onychofibroblast	CPXM2
PDGFD	8.73074e-37	0.354112	0.479	0.327	1.74615e-33	Onychofibroblast	PDGFD
ACKR3	3.97378e-36	0.252543	0.571	0.557	7.94757e-33	Onychofibroblast	ACKR3
NSG1	3.14983e-35	0.376628	0.681	0.685	6.29966e-32	Onychofibroblast	NSG1
GPC6	1.92645e-34	0.446079	0.465	0.316	3.8529e-31	Onychofibroblast	GPC6
F3	2.81478e-34	0.294571	0.43	0.375	5.62955e-31	Onychofibroblast	F3
THBS4	3.33414e-34	0.375745	0.422	0.301	6.66827e-31	Onychofibroblast	THBS4
TNFAIP2	6.83773e-33	0.35991	0.532	0.48	1.36755e-29	Onychofibroblast	TNFAIP2
LAMC3	2.22901e-32	0.425738	0.412	0.22	4.45802e-29	Onychofibroblast	LAMC3
JUN	6.67756e-32	0.607984	0.874	0.908	1.33551e-28	Onychofibroblast	JUN
BMP7	8.4662e-32	0.42352	0.554	0.504	1.69324e-28	Onychofibroblast	BMP7
ID4	3.68675e-31	0.274262	0.712	0.691	7.37351e-28	Onychofibroblast	ID4
ASPN	4.0332e-31	0.761557	0.561	0.496	8.0664e-28	Onychofibroblast	ASPN
SMOC2	4.90555e-31	0.679112	0.485	0.409	9.8111e-28	Onychofibroblast	SMOC2
CEBPB	1.06926e-29	0.253422	0.772	0.799	2.13853e-26	Onychofibroblast	CEBPB
NELL2	2.636e-29	0.3364	0.503	0.458	5.27201e-26	Onychofibroblast	NELL2
LOX	7.3336e-27	0.457235	0.49	0.427	1.46672e-23	Onychofibroblast	LOX
TGFB2	4.22364e-26	0.37431	0.524	0.527	8.44727e-23	Onychofibroblast	TGFB2
CRIP1	7.89339e-25	0.274246	0.59	0.576	1.57868e-21	Onychofibroblast	CRIP1
SLIT2	7.99418e-25	0.334072	0.516	0.444	1.59884e-21	Onychofibroblast	SLIT2
TMEM204	1.37278e-23	0.25243	0.607	0.554	2.74555e-20	Onychofibroblast	TMEM204
PTH1R	4.66841e-23	0.317212	0.415	0.27	9.33682e-20	Onychofibroblast	PTH1R
DUSP1	1.00265e-21	0.336471	0.891	0.911	2.00531e-18	Onychofibroblast	DUSP1
PCOLCE2	1.6576e-21	0.350698	0.49	0.449	3.31519e-18	Onychofibroblast	PCOLCE2
CRYM	9.04587e-21	0.518238	0.359	0.162	1.80917e-17	Onychofibroblast	CRYM
APCDD1	1.89424e-19	0.410295	0.73	0.774	3.78847e-16	Onychofibroblast	APCDD1
CYP1B1	2.27106e-19	0.320812	0.554	0.565	4.54213e-16	Onychofibroblast	CYP1B1
SOD2	2.73424e-19	0.268796	0.649	0.651	5.46847e-16	Onychofibroblast	SOD2
GGT5	2.78356e-19	0.291692	0.531	0.446	5.56712e-16	Onychofibroblast	GGT5
PMEPA1	5.89984e-19	0.286219	0.627	0.589	1.17997e-15	Onychofibroblast	PMEPA1
NRG2	1.30188e-15	0.343103	0.375	0.336	2.60375e-12	Onychofibroblast	NRG2
SFRP4	4.10694e-15	0.305026	0.469	0.449	8.21389e-12	Onychofibroblast	SFRP4
HMCN1	8.63225e-15	0.287544	0.479	0.495	1.72645e-11	Onychofibroblast	HMCN1
FSTL3	8.96045e-13	0.272871	0.459	0.488	1.79209e-09	Onychofibroblast	FSTL3
VEGFA	2.67512e-12	0.31212	0.584	0.634	5.35024e-09	Onychofibroblast	VEGFA
CYR61	9.51008e-10	0.375484	0.546	0.559	1.90202e-06	Onychofibroblast	CYR61
THBS1	3.60274e-08	0.27394	0.426	0.419	7.20548e-05	Onychofibroblast	THBS1
CYP26B1	9.15874e-07	0.254634	0.465	0.515	0.00183175	Onychofibroblast	CYP26B1
IER2	0.00100958	0.277723	0.783	0.821	1	Onychofibroblast	IER2
NRXN1	0	3.31652	0.976	0.195	0	Neural cells	NRXN1
CDH19	0	2.66953	0.979	0.179	0	Neural cells	CDH19
COL28A1	0	2.35394	0.936	0.158	0	Neural cells	COL28A1
XKR4	0	2.02142	0.853	0.027	0	Neural cells	XKR4
GFRA3	0	1.75755	0.829	0.128	0	Neural cells	GFRA3
FOXD3	0	1.61458	0.829	0.152	0	Neural cells	FOXD3
SOX10	0	1.56406	0.851	0.109	0	Neural cells	SOX10
RELN	0	1.4621	0.81	0.06	0	Neural cells	RELN
FOXD3-AS1	0	1.29678	0.787	0.028	0	Neural cells	FOXD3-AS1
SCN7A	3.81886e-289	2.47866	0.879	0.19	7.63771e-286	Neural cells	SCN7A
SOX2	6.6468e-273	1.33505	0.763	0.122	1.32936e-269	Neural cells	SOX2
S100B	3.57315e-270	3.25525	0.967	0.327	7.14631e-267	Neural cells	S100B
MYOT	1.20942e-261	1.61596	0.784	0.138	2.41885e-258	Neural cells	MYOT
PLP1	1.04834e-259	2.84252	0.962	0.401	2.09669e-256	Neural cells	PLP1
GPM6B	2.02733e-254	2.6309	0.991	0.503	4.05467e-251	Neural cells	GPM6B
MPZ	7.21274e-247	2.26006	0.919	0.319	1.44255e-243	Neural cells	MPZ
PMP22	2.77569e-222	1.9751	0.979	0.781	5.55138e-219	Neural cells	PMP22
PCSK2	4.68744e-221	1.94514	0.813	0.191	9.37488e-218	Neural cells	PCSK2
NRN1	1.72803e-220	2.26163	0.929	0.408	3.45605e-217	Neural cells	NRN1
NTM	1.92995e-216	1.93691	0.882	0.335	3.85989e-213	Neural cells	NTM
L1CAM	7.50941e-212	1.71169	0.86	0.308	1.50188e-208	Neural cells	L1CAM
CADM2	1.07697e-207	1.25285	0.787	0.212	2.15395e-204	Neural cells	CADM2
CRYAB	5.48602e-204	2.7514	0.943	0.616	1.0972e-200	Neural cells	CRYAB
GAS7	1.0106e-203	1.91967	0.908	0.404	2.02119e-200	Neural cells	GAS7
MGAT4C	1.95781e-203	0.839903	0.678	0.117	3.91563e-200	Neural cells	MGAT4C
ERBB3	2.13351e-203	1.93984	0.908	0.454	4.26702e-200	Neural cells	ERBB3
FIGN	9.45457e-203	1.39807	0.784	0.197	1.89091e-199	Neural cells	FIGN
HSPA12A	2.20783e-202	1.77906	0.905	0.398	4.41566e-199	Neural cells	HSPA12A
SLC35F1	5.69698e-200	0.913387	0.701	0.119	1.1394e-196	Neural cells	SLC35F1
SEMA3B	2.05059e-197	1.77214	0.891	0.327	4.10119e-194	Neural cells	SEMA3B
TTYH1	1.56948e-193	1.45195	0.834	0.272	3.13896e-190	Neural cells	TTYH1
ZEB2	1.79257e-191	1.87259	0.945	0.624	3.58514e-188	Neural cells	ZEB2
NKAIN3	4.78823e-189	0.62128	0.585	0.054	9.57646e-186	Neural cells	NKAIN3
ADGRB3	3.24607e-188	1.3814	0.763	0.242	6.49214e-185	Neural cells	ADGRB3
PMP2	4.1804e-184	1.71326	0.756	0.153	8.36081e-181	Neural cells	PMP2
MAL	1.86437e-182	1.47864	0.796	0.22	3.72874e-179	Neural cells	MAL
ARHGAP15	2.11973e-182	1.38898	0.796	0.273	4.23947e-179	Neural cells	ARHGAP15
CADM1	1.58228e-181	1.90921	0.896	0.519	3.16455e-178	Neural cells	CADM1
SORCS1	3.22173e-179	1.07864	0.72	0.187	6.44346e-176	Neural cells	SORCS1
CMTM5	1.40581e-170	1.17607	0.744	0.181	2.81162e-167	Neural cells	CMTM5
NRXN3	2.32561e-170	0.941054	0.718	0.207	4.65122e-167	Neural cells	NRXN3
GPR155	1.91738e-169	1.67631	0.865	0.455	3.83476e-166	Neural cells	GPR155
MATN2	3.8806e-168	2.08349	0.905	0.653	7.76119e-165	Neural cells	MATN2
PRIMA1	4.69737e-161	0.996694	0.713	0.164	9.39474e-158	Neural cells	PRIMA1
CAPS	7.51132e-160	1.87988	0.853	0.451	1.50226e-156	Neural cells	CAPS
FXYD1	1.3711e-157	1.57839	0.908	0.574	2.74221e-154	Neural cells	FXYD1
SNCA	3.07e-156	1.40723	0.848	0.489	6.14001e-153	Neural cells	SNCA
TSPAN15	5.87871e-155	1.06638	0.777	0.296	1.17574e-151	Neural cells	TSPAN15
COL9A3	5.08346e-149	1.61406	0.832	0.443	1.01669e-145	Neural cells	COL9A3
AATK	2.38941e-148	1.17411	0.727	0.221	4.77883e-145	Neural cells	AATK
LAMB1	6.59964e-148	1.51961	0.927	0.657	1.31993e-144	Neural cells	LAMB1
ATP1A2	6.77714e-147	1.19554	0.742	0.234	1.35543e-143	Neural cells	ATP1A2
THSD7A	7.48007e-143	1.27597	0.803	0.324	1.49601e-139	Neural cells	THSD7A
DOCK5	2.21915e-140	1.2898	0.796	0.411	4.4383e-137	Neural cells	DOCK5
VWA1	2.4161e-136	1.47074	0.882	0.547	4.83221e-133	Neural cells	VWA1
ENTPD2	2.0364e-135	0.972229	0.754	0.327	4.0728e-132	Neural cells	ENTPD2
GAS2L3	7.57284e-135	1.04996	0.758	0.323	1.51457e-131	Neural cells	GAS2L3
COL4A2	1.26245e-133	1.31762	0.945	0.629	2.52489e-130	Neural cells	COL4A2
SLITRK6	1.26597e-132	1.45195	0.761	0.367	2.53194e-129	Neural cells	SLITRK6
SORBS1	1.88263e-132	1.30699	0.803	0.456	3.76527e-129	Neural cells	SORBS1
IQGAP2	1.4258e-131	1.40527	0.763	0.311	2.8516e-128	Neural cells	IQGAP2
METRN	2.81069e-125	1.42356	0.839	0.519	5.62138e-122	Neural cells	METRN
SOX8	2.85199e-123	1.01612	0.73	0.337	5.70398e-120	Neural cells	SOX8
RXRG	2.18162e-122	0.849584	0.64	0.115	4.36323e-119	Neural cells	RXRG
COL4A1	6.49325e-122	1.18553	0.927	0.62	1.29865e-118	Neural cells	COL4A1
SMIM5	1.30197e-120	1.32602	0.737	0.309	2.60394e-117	Neural cells	SMIM5
PLAT	1.48945e-120	1.20429	0.775	0.386	2.9789e-117	Neural cells	PLAT
MIA	2.17865e-120	0.652682	0.647	0.191	4.3573e-117	Neural cells	MIA
STK32A	2.86268e-120	0.639117	0.637	0.193	5.72535e-117	Neural cells	STK32A
RGCC	9.42375e-120	1.28078	0.858	0.526	1.88475e-116	Neural cells	RGCC
SHC4	4.38843e-119	0.844956	0.68	0.218	8.77686e-116	Neural cells	SHC4
DST	3.51213e-116	1.15416	0.957	0.79	7.02426e-113	Neural cells	DST
FGL2	8.74856e-115	1.80342	0.799	0.425	1.74971e-111	Neural cells	FGL2
PLPP1	2.19047e-114	1.21794	0.851	0.626	4.38094e-111	Neural cells	PLPP1
RASL12	4.11601e-114	0.532701	0.716	0.272	8.23201e-111	Neural cells	RASL12
TGFBR2	4.97627e-114	1.12524	0.889	0.627	9.95255e-111	Neural cells	TGFBR2
NCAM1	1.30424e-113	0.942871	0.637	0.14	2.60848e-110	Neural cells	NCAM1
SAMHD1	5.37824e-112	1.22439	0.834	0.539	1.07565e-108	Neural cells	SAMHD1
ART3	2.65061e-110	0.723269	0.592	0.097	5.30122e-107	Neural cells	ART3
FST	1.23105e-109	1.23481	0.768	0.39	2.46211e-106	Neural cells	FST
TMEM176B	3.97915e-109	1.37646	0.735	0.251	7.9583e-106	Neural cells	TMEM176B
MATN4	8.28073e-106	1.29739	0.661	0.251	1.65615e-102	Neural cells	MATN4
TSPAN11	4.03435e-105	1.30826	0.725	0.301	8.0687e-102	Neural cells	TSPAN11
GFRA2	1.75484e-102	0.781182	0.623	0.176	3.50968e-99	Neural cells	GFRA2
NR2F1	7.14267e-102	0.501895	0.614	0.193	1.42853e-98	Neural cells	NR2F1
ANGPTL7	3.43095e-100	1.19459	0.647	0.227	6.8619e-97	Neural cells	ANGPTL7
SPTBN1	1.94316e-99	0.929465	0.955	0.812	3.88632e-96	Neural cells	SPTBN1
OLFML2A	6.97962e-99	1.5781	0.827	0.633	1.39592e-95	Neural cells	OLFML2A
RARRES2	2.49178e-98	1.07059	0.841	0.513	4.98355e-95	Neural cells	RARRES2
TNFAIP6	3.69847e-96	0.718292	0.647	0.208	7.39694e-93	Neural cells	TNFAIP6
ABCA8	1.4011e-94	0.894595	0.844	0.467	2.8022e-91	Neural cells	ABCA8
TNS3	1.20471e-92	1.13855	0.751	0.46	2.40941e-89	Neural cells	TNS3
PCDH9	2.02587e-92	0.869138	0.735	0.463	4.05175e-89	Neural cells	PCDH9
TIMP3	8.97058e-92	0.953484	0.96	0.682	1.79412e-88	Neural cells	TIMP3
NR4A2	1.42853e-91	1.17757	0.81	0.636	2.85707e-88	Neural cells	NR4A2
RHOB	1.931e-91	1.19692	0.908	0.795	3.86201e-88	Neural cells	RHOB
CHL1	2.42013e-90	1.1609	0.675	0.298	4.84025e-87	Neural cells	CHL1
SEMA3C	4.32776e-90	1.00669	0.758	0.461	8.65552e-87	Neural cells	SEMA3C
LGALS1	1.13325e-88	0.805245	0.983	0.751	2.26649e-85	Neural cells	LGALS1
TMOD2	4.57105e-87	1.1859	0.727	0.453	9.14209e-84	Neural cells	TMOD2
SPARC	5.17268e-87	0.763854	0.988	0.85	1.03454e-83	Neural cells	SPARC
SEMA3D	4.16013e-85	0.460168	0.668	0.311	8.32026e-82	Neural cells	SEMA3D
TUBB2B	1.51167e-84	1.32488	0.725	0.467	3.02335e-81	Neural cells	TUBB2B
SCN9A	8.60165e-83	0.912866	0.673	0.338	1.72033e-79	Neural cells	SCN9A
FBLN2	8.96891e-83	1.0165	0.836	0.602	1.79378e-79	Neural cells	FBLN2
GFRA1	3.94309e-81	0.508594	0.666	0.235	7.88617e-78	Neural cells	GFRA1
C2orf88	1.58794e-80	0.958854	0.64	0.299	3.17588e-77	Neural cells	C2orf88
FEZ1	1.83623e-80	0.928265	0.761	0.576	3.67246e-77	Neural cells	FEZ1
ITGA1	1.91938e-80	0.888472	0.791	0.481	3.83877e-77	Neural cells	ITGA1
PLLP	1.00764e-79	1.07325	0.727	0.458	2.01528e-76	Neural cells	PLLP
HSPG2	1.05165e-78	0.91967	0.889	0.667	2.10329e-75	Neural cells	HSPG2
GRIK3	1.79148e-78	0.481332	0.569	0.176	3.58296e-75	Neural cells	GRIK3
FIBIN	5.23443e-78	0.721756	0.697	0.361	1.04689e-74	Neural cells	FIBIN
PMEPA1	3.29523e-76	1.21609	0.806	0.584	6.59045e-73	Neural cells	PMEPA1
CADM3	6.97996e-76	0.564991	0.661	0.276	1.39599e-72	Neural cells	CADM3
PLEKHB1	4.21984e-75	0.509478	0.576	0.169	8.43967e-72	Neural cells	PLEKHB1
GATM	2.58831e-74	0.793098	0.716	0.444	5.17662e-71	Neural cells	GATM
ANK3	3.51281e-74	0.901526	0.737	0.508	7.02562e-71	Neural cells	ANK3
NGFR	4.18555e-73	0.700287	0.706	0.407	8.3711e-70	Neural cells	NGFR
PLEKHA4	8.07292e-73	1.02917	0.742	0.486	1.61458e-69	Neural cells	PLEKHA4
CREB5	1.61085e-72	0.653185	0.704	0.424	3.2217e-69	Neural cells	CREB5
PAX3	2.14634e-71	0.26346	0.498	0.106	4.29268e-68	Neural cells	PAX3
ADAMTS8	5.66903e-71	0.546468	0.566	0.206	1.13381e-67	Neural cells	ADAMTS8
ATP1B1	1.98639e-70	0.900763	0.701	0.45	3.97279e-67	Neural cells	ATP1B1
LAMA2	6.83207e-70	0.533023	0.69	0.388	1.36641e-66	Neural cells	LAMA2
SEMA3G	4.68074e-68	0.673945	0.63	0.307	9.36148e-65	Neural cells	SEMA3G
MMP17	1.88714e-67	0.42829	0.6	0.299	3.77427e-64	Neural cells	MMP17
RDH10	3.44627e-67	0.766179	0.682	0.461	6.89254e-64	Neural cells	RDH10
IL11RA	7.2588e-67	1.05305	0.77	0.607	1.45176e-63	Neural cells	IL11RA
NR4A1	8.00217e-67	0.955	0.832	0.715	1.60043e-63	Neural cells	NR4A1
ITGB8	9.08761e-67	0.937455	0.742	0.529	1.81752e-63	Neural cells	ITGB8
CYR61	4.9267e-66	0.98088	0.749	0.55	9.8534e-63	Neural cells	CYR61
COL3A1	7.87875e-66	0.256557	0.981	0.777	1.57575e-62	Neural cells	COL3A1
NKAIN4	2.7786e-64	0.396226	0.543	0.16	5.55719e-61	Neural cells	NKAIN4
EDNRB	2.23413e-63	0.798878	0.723	0.406	4.46826e-60	Neural cells	EDNRB
IFI6	2.24634e-63	0.779049	0.789	0.536	4.49268e-60	Neural cells	IFI6
RAPGEF5	1.17224e-62	0.973092	0.718	0.503	2.34449e-59	Neural cells	RAPGEF5
LAMP5	1.05509e-61	0.683519	0.618	0.324	2.11019e-58	Neural cells	LAMP5
SFRP1	2.43617e-61	0.780329	0.784	0.582	4.87234e-58	Neural cells	SFRP1
C1QL1	1.67019e-60	1.05654	0.628	0.334	3.34039e-57	Neural cells	C1QL1
CSRP1	1.81352e-60	0.752725	0.867	0.719	3.62705e-57	Neural cells	CSRP1
TMEM176A	2.90776e-60	1.00301	0.628	0.26	5.81552e-57	Neural cells	TMEM176A
TNFRSF12A	3.03873e-60	0.670165	0.713	0.469	6.07746e-57	Neural cells	TNFRSF12A
MCAM	2.19951e-58	0.451915	0.78	0.526	4.39903e-55	Neural cells	MCAM
CLEC14A	7.73447e-57	0.443323	0.78	0.452	1.54689e-53	Neural cells	CLEC14A
C4orf48	7.82161e-56	0.455671	0.704	0.504	1.56432e-52	Neural cells	C4orf48
PTX3	8.3587e-55	0.278915	0.595	0.298	1.67174e-51	Neural cells	PTX3
CNKSR3	6.48136e-52	0.57454	0.69	0.508	1.29627e-48	Neural cells	CNKSR3
JUN	1.50646e-51	0.757199	0.95	0.903	3.01292e-48	Neural cells	JUN
HBEGF	1.55817e-51	0.670804	0.656	0.423	3.11634e-48	Neural cells	HBEGF
MXRA8	1.08492e-50	0.58772	0.765	0.511	2.16984e-47	Neural cells	MXRA8
ADAMTS9	1.42188e-50	0.43706	0.642	0.421	2.84377e-47	Neural cells	ADAMTS9
PDK4	2.35581e-50	0.391308	0.649	0.348	4.71163e-47	Neural cells	PDK4
MEG3	4.4604e-50	0.796926	0.789	0.607	8.92081e-47	Neural cells	MEG3
BIRC3	1.06683e-49	0.403361	0.59	0.349	2.13366e-46	Neural cells	BIRC3
CTSC	1.60902e-49	0.810713	0.775	0.654	3.21804e-46	Neural cells	CTSC
DUSP6	6.65582e-49	0.54855	0.694	0.516	1.33116e-45	Neural cells	DUSP6
OLFM1	2.82156e-48	0.513059	0.647	0.438	5.64311e-45	Neural cells	OLFM1
COL5A2	6.25418e-48	0.666407	0.815	0.652	1.25084e-44	Neural cells	COL5A2
NFATC2	1.26021e-46	0.512036	0.666	0.422	2.52042e-43	Neural cells	NFATC2
GPC1	3.94802e-46	0.682417	0.789	0.656	7.89604e-43	Neural cells	GPC1
FTL	6.90875e-46	0.347054	0.974	0.957	1.38175e-42	Neural cells	FTL
IGSF1	2.64827e-44	0.57722	0.502	0.132	5.29653e-41	Neural cells	IGSF1
NID2	2.75306e-44	0.562552	0.602	0.32	5.50613e-41	Neural cells	NID2
VIM	5.18567e-44	0.4804	0.998	0.817	1.03713e-40	Neural cells	VIM
TUBA1B	7.00887e-44	0.613393	0.886	0.89	1.40177e-40	Neural cells	TUBA1B
SBSPON	1.47245e-42	0.49978	0.616	0.418	2.9449e-39	Neural cells	SBSPON
MFSD12	1.31266e-41	0.278847	0.633	0.494	2.62533e-38	Neural cells	MFSD12
FSTL3	7.66482e-41	0.913482	0.633	0.48	1.53296e-37	Neural cells	FSTL3
COL14A1	2.77335e-40	0.34285	0.818	0.599	5.54671e-37	Neural cells	COL14A1
DDIT4	4.3764e-40	0.67426	0.775	0.619	8.7528e-37	Neural cells	DDIT4
ITGB4	7.01823e-40	0.58138	0.777	0.59	1.40365e-36	Neural cells	ITGB4
PRSS23	7.40412e-40	0.780527	0.808	0.712	1.48082e-36	Neural cells	PRSS23
COL21A1	5.32965e-38	0.577159	0.656	0.469	1.06593e-34	Neural cells	COL21A1
TFAP2A	1.05065e-37	0.630133	0.763	0.684	2.10129e-34	Neural cells	TFAP2A
STMN1	1.07392e-37	0.534422	0.801	0.624	2.14784e-34	Neural cells	STMN1
SPHK1	2.99603e-37	0.643997	0.633	0.426	5.99205e-34	Neural cells	SPHK1
COTL1	3.49532e-36	0.484129	0.685	0.537	6.99065e-33	Neural cells	COTL1
SCD	9.85963e-36	0.646438	0.571	0.335	1.97193e-32	Neural cells	SCD
HES1	1.79349e-35	1.00029	0.796	0.707	3.58697e-32	Neural cells	HES1
RDX	4.63572e-35	0.650805	0.803	0.781	9.27144e-32	Neural cells	RDX
PTPRZ1	4.64397e-34	1.03329	0.626	0.445	9.28794e-31	Neural cells	PTPRZ1
METRNL	9.7215e-34	0.458686	0.706	0.527	1.9443e-30	Neural cells	METRNL
EGR3	1.03484e-33	0.404905	0.63	0.478	2.06968e-30	Neural cells	EGR3
PDLIM4	1.49168e-33	0.683846	0.739	0.699	2.98337e-30	Neural cells	PDLIM4
[truncated: 2,126 more rows]
