# Supplementary material for: Single-cell RNA sequencing of human nail unit defines RSPO4 onychofibroblasts and SPINK6 nail epithelium
Source: Commun Biol. 2021 Jun 7;4:692. doi: 10.1038/s42003-021-02223-w (PMC8184830; doi:10.1038/s42003-021-02223-w)
Supplement: Supplementary file 5 — Supplementary Data 2 [file 42003_2021_2223_MOESM5_ESM.xlsx]

## Sheet: Rawcnt_COMMSBIO
Supplementary Data 2. The RNA sequencing count matrix for the nail matrix keratinocytes treated with RSPO4.
Gene	RSPO4_1000ng_1	RSPO4_1000ng_2	RSPO4_1000ng_3	RSPO4_1000ng_4	RSPO4_1000ng_5	RSPO4_1000ng_6	RSPO4_200ng_1	RSPO4_200ng_2	RSPO4_200ng_3	RSPO4_200ng_4	RSPO4_200ng_5	RSPO4_200ng_6	Control_1	Control_2	Control_3	Control_4	Control_5	Control_6
TSPAN6	146	159	225	378	400	508	182	241	197	190	302	288	185	199	291	432	358	437
TNMD	0	0	0	0	0	0	0	0	0	0	0	0	0	1	0	0	0	0
DPM1	217	210	279	401	422	503	276	389	230	197	347	293	266	279	268	403	340	404
SCYL3	59	63	82	130	120	164	80	106	71	62	108	88	66	65	99	136	88	151
C1orf112	40	43	70	53	45	66	62	66	70	21	38	26	37	56	57	34	53	48
FGR	0	0	0	0	1	3	3	2	1	0	0	2	0	1	5	0	2	0
CFH	472	476	625	1643	1798	2102	677	928	501	829	1589	1318	575	612	793	1707	1483	1784
FUCA2	243	267	286	435	504	618	261	385	261	263	404	353	266	291	347	522	434	487
GCLC	478	558	627	1132	1195	1531	602	963	444	580	896	861	557	690	689	1178	972	1172
NFYA	164	157	165	398	311	377	175	261	168	419	229	287	145	168	185	319	260	477
STPG1	71	58	72	111	132	159	89	128	68	90	124	99	68	91	107	143	106	128
NIPAL3	350	366	520	793	838	949	437	614	328	561	639	631	305	435	528	819	693	917
LAS1L	255	285	315	353	374	442	305	406	249	212	323	321	240	327	339	508	355	424
ENPP4	1	0	1	3	3	7	0	2	1	1	3	0	1	0	1	0	2	5
SEMA3F	165	176	246	199	243	242	206	261	173	180	168	193	176	192	243	254	195	290
CFTR	0	0	0	0	0	0	0	0	0	0	0	0	0	0	0	0	0	0
ANKIB1	463	461	569	1041	1167	1338	569	740	455	654	942	828	475	525	611	1144	910	1173
CYP51A1	1143	1086	1453.24	2483.75	2850	3274	1293.81	1835.34	1217	1377.15	2141.1	1940	1281	1380	1513	2783	2280.11	2670
KRIT1	183.32	163.64	224.49	420.19	447.58	555.67	225.26	286.4	157.45	263.45	330.32	295.39	182.09	219.62	207.47	417.26	285.76	390.9
RAD52	52	49	91	79	95	98	63	103	59	53	75	53.12	49	69	79	93	100	82
MYH16	8	14	14	29	57	45	10	20	10	29	25	16	10	19	9	39	35	45
BAD	184	151	226	219	311	303	185	254	190	214	237	239	179	164	256	342	243	326
LAP3	314	317	398	507	708	727	409	501	340	280	514	456	330	373	412	748	540	692
CD99	912	777	1026	1372	1580	1762	945	1392	753	999	1286	1096	741	962	1083	1436	1212	1395
HS3ST1	0	0	0	0	0	0	0	0	0	0	0	0	0	0	0	2	0	0
AOC1	0	0	0	0	0	0	0	0	0	0	0	0	0	0	0	0	0	0
WNT16	0	0	0	0	1	2	0	0	0	1	0	0	0	0	0	0	0	0
HECW1	0	1	1	0	3	4	0	1	1	2	3	0	1	4	0	1	2	4
MAD1L1	102	104	140	171	235	220	153	230	114	170	162	164	105	151	154	196	154	195
LASP1	1229	1220	1692	2116	2757	3007	1428	1937	1256	1898	2005	1895	1263	1410	1707	2870	2303	2734
SNX11	53	61	104	100	138	165	50	98	96	92	103	116	64	78	101	155	137	160
TMEM176A	0	0	0	0	0	0	0	0	0	0	0	0	0	0	0	0	0	0
M6PR	820	913	1182	1762	1909	2265	1164	1473	853	975	1604	1420	992	1055	1215	1940	1549	1881
KLHL13	20	26	28	40	62	67.42	31	26	25	25.89	30.55	39	27	39	33	65	35	62
CYP26B1	1	2	6	2	4	2	4	1	0	11	2	3	2	2	4	3	1	9
ICA1	46	37	52	110	117	118	59	103	49	84	77	86	40	48	64	109	65	96
DBNDD1	3	4	6	9	18	14	7	4	1	11	10	16	4	4	5	12	10	8
ALS2	278	302	362	717	757	873	336	492	288	434	569	513	296	310	366	681	538	717
CASP10	35	51	72	113	116	167	44	77	44	76	105	91	44	47	67	138	129	159
CFLAR	530	508	727	1264	1237	1403	622	858	459	1032	1003	899	487	534	666	1112	1002	1320
TFPI	55	71	57	190	184	195	74	108	66	120	159	140	54	82	75	169	146	181
NDUFAF7	73	70	98	165	157	234	85	106	68	75	131	108	70	96	90	138	124	149
RBM5	550.7	536	714.76	1041.74	1123	1316.5	718.86	917.3	509	752	933.45	828	538	664	753	1096	820	1149.82
MTMR7	1	0	1	0	0	0	0	0	0	0	0	0	0	1	0	0	0	0
SLC7A2	397	479	753	818	988	936	340	600	320	747	913	981	464	299	730	794	1224	1420
ARF5	517	481.55	680	636	717	833	545	788.56	493	361.29	618	525	411.33	551	625	733	629	734
SARM1	75	81	96	173	171	210	97.76	109	91	212	142	113	101	112	112.7	200	151	190
POLDIP2	326	395	541	560	725	811	465	594	450	477	577	537	395	423	556	810	641	824
PLXND1	25	12	32	79	113	105	26	40	30	158	67	81	22	31	26	103	86	123
AK2	779	826	953	1053	1260	1353	927	1282	776	686	1039	868	800	995	1024	1235	999	1278
CD38	0	0	0	11	4	8	2	2	2	2	7	8	1	1	1	12	3	6
FKBP4	376	409	522	631	830	890	478	745	444	490	655	634	464	560	545	862	773	856
KDM1A	873	899	1163	1425	1721	1954	1060	1562	950	875	1386	1257	1011	1093	1193	1641	1404	1809
RBM6	367.3	322	426.24	775.26	708	854.5	428.14	619.7	340	487	559.55	491	355	411	432	654	523	651.18
CAMKK1	1	5	5	6	11	8	4	3	2	10	3	9	3	4	7	10	4	7
RECQL	751	791	1037	1137	1292	1595	956	1250	829	557	1055	915	795	910	1062	1247	1089	1271
CCDC132	129	137	159	308	314	364	161	227	154	137	270	223	113	160	173	266	265	298
HSPB6	0	0	0	0	0	0	0	0	0	1	0	0	0	0	0	0	0	1
ARHGAP33	2	3	3	1	3	3	2	3	1	8	2	0	3	2	2	3	0	0
NDUFAB1	163	178	259	194	255	286	196	270	200	134	208	205	204	175	249	265	249	283
PDK4	1	0	0	0	0	0	0	0	0	0	0	0	0	1	0	0	0	3
SLC22A16	0	0	0	0	0	1	0	0	0	0	0	0	0	0	0	0	0	0
ZMYND10	0	0	1	3	3	3	1	0	2	3	3	1	0	0	0	4	1	1
ABCB5	0	0	2	0	0	0	0	0	0	0	0	0	0	0	0	0	0	0
ARX	0	0	0	0	0	0	0	0	0	0	0	0	0	0	0	0	0	0
SLC25A13	181	207	256	343	376	463	226	326	242	228	310	289	232	272	298	410	338	400
ST7	50	52	77	147	139	146	71	104	56.01	84	125	96	63	74	91	152	122	148.06
CDC27	713	690	953	1608	1630	1937	990	1258.99	757	818	1362	1143	787	900	1051	1513	1217	1608
SLC4A1	0	0	0	0	0	0	0	0	0	0	0	0	0	0	0	0	0	0
CALCR	0	0	0	0	0	0	0	0	0	0	0	0	0	0	0	0	0	0
HCCS	90	93	95	182	182	267	104	122	83	124	170	177	116	95	131	215	193	244
DVL2	169	170	245	237	309	362	183	251	151	220	241	258	130	178	243	372	240	336
PRSS22	0	0	0	1	0	0	0	0	0	0	0	0	0	0	0	0	0	0
UPF1	276	273	415	577	789	855	338	468	313	698	597	555	314	426	402	796	607	841
SKAP2	47	37	46	92	77	100	39	73	42	42	98	59	32	45	39	92	83	80
SLC25A5	749	851	1177	801	1010	1196	914	1327	844	527	766	805	773	793	1097	1215	996	1051
CCDC109B	90	80	112	69	87	92	120	111	85	26	69	53	68	72	96	71	51	77
HOXA11	0	0	0	0	0	0	0	0	0	0	0	0	0	0	0	1	1	0
POLR2J	145.08	128.69	162.86	209.22	225.15	256.32	164.48	239.69	118.9	93.84	191.62	187.47	108.71	160.96	143.42	260.96	186.55	227.32
DHX33	149	154	187	338	381	445	151	268	163	328	281	324	166	200	230	385	269	377
MEOX1	0	0	0	1	1	1	0	0	0	4	1	1	1	0	2	2	1	3
THSD7A	0	0	1	0	0	0	0	0	0	1	0	0	1	0	0	0	0	0
LIG3	97	111	151	210	265	297	131	220	112	158	172	184	121	149	169	312	213	260
RPAP3	93	102	111	210	233	284	144	193	100	127	182	171	120	125	125	211	202	236
ACSM3	1	7	4	9	13	16	1	8	0	4	7	12	1	2	7	13	7	12
AC004381.6	13	26	26	13	20	35	32	46	25	14	21	8	32	25	38	21	21	18
CIAPIN1	143	179	258	308	426	487	204	284	218	231	321	354	250	231	270	434	378	461
SPPL2B	52	56	60	78	137	96	53	72	50	176	78	83	70	70	75	106	63	118
FAM214B	406	364	594	597	855	783	385	558	349	545	658	579	324	336	452	781	607	820
COPZ2	89	102	124	145	219	198	102	162	106	103	168	152	109	124	158	235	199	214
PRKAR2B	0	0	1	0	0	0	0	0	0	0	0	0	0	1	2	0	0	0
MSL3	156	154	189	336	371	451	213	274	159	196	301	277	180	217	234	344	327	345
CREBBP	119	124	136	346	304	339	105	210	101	779	194	250	77	123	150	305	273	371
BZRAP1	0	1	0	1	3	2	1	2	0	4	2	2	2	3	1	3	0	2
MPO	0	0	0	0	1	0	0	0	0	0	0	0	0	0	0	0	0	0
PON1	0	0	0	0	0	0	0	0	0	0	0	0	0	1	0	0	0	0
GCFC2	73	73	92	129	126	146	92	96	62	70	121	86	74	97	101	115	105	108
WDR54	95	139	170	112	163	174	121	177	141	85	117	140	141	121	170	202	161	239
CROT	90	137	135	325	325	471	139	191	141	189	279	263	154	166	179	328	270	320
ABCB4	0	0	0	2	2	0	0	1	0	4	1	1	0	0	0	4	2	0
KMT2E	353	263	310	837	763	922	405	620	297	635	620	548	363	452	419	682	594	779
RHBDD2	137	110	194	345	444	441	138	210	155	249	297	316	151	148	201	413	339	447
SOX8	0	0	0	0	0	0	0	0	0	0	0	0	0	0	0	0	0	2
IBTK	686	675	883	1324	1484	1578	826	1150	702	802	1186	1015	718	719	945	1376	1223	1529
ZNF195	103	136	160	308	288	355	160	230	120	203	232	232	117	195	153	263	244	267
MYCBP2	841	889	1154	2172	2033	2618	1046	1614	922	1351	1677	1613	980	1078	1285	2083	1679	2273
FBXL3	269	271	284	436	532	630	316	396	278	251	398	357	260	266	390	497	414	546
ITGAL	0	0	0	0	0	0	0	0	0	0	0	0	0	0	0	0	0	0
PDK2	48	78	72	231	250	269	78	132	50	188	197	219	61	68	100	231	198	248
ITGA3	10344	10341	14709	12464	17235	17625	11428	15207	9699	12223	12210	11355	9020	11321	13743	17088	13658	17948
ZFX	216	248	288	682	621	802	289	393	289	398	504	448	274	338	370	687	594	659
LAMP2	2185	2468	3101	4446	4774	6093	2854	3724	2403	2033	4047	3451	2461	2579	3260	4776	3991	4813
GGNBP2	338	320	392	690	719	859	374	540	317	438	561	560	309	368	398	654	555	685
ITGA2B	0	0	0	2	0	1	0	0	0	0	0	0	0	0	0	0	0	0
ASB4	0	0	0	0	0	0	0	0	0	0	1	0	0	0	0	0	0	0
GDE1	430	435	550	850	970	1196	550	830	470	455	757	807	537	578	652	929	881	1039
C19orf60	73	75	86	67	101	93	80	146	64	82	82	78	70	100	108	82	69	92
CRLF1	0	0	1	0	1	0	0	2	0	0	0	0	0	0	0	0	1	2
OSBPL7	32	31	43	68	85	76	45	62	25	66	54	44	29	58	45	77	46	74
TMEM98	133	156	224	292	323	438	183	234	156	165	335	307	156	161	219	386	343	422
YBX2	0	0	0	0	1	0	0	0	0	0	0	0	0	0	0	0	0	0
KRT33A	0	0	0	0	0	0	0	0	0	0	0	0	0	0	0	0	1	0
MAP3K14	28	28	40	62	71	77	38	54	19	84	39	43	31	45	36	92	57	99
ABCC8	0	0	0	0	0	0	0	0	0	0	0	0	0	0	0	0	0	0
CCL18	0	0	0	0	0	0	0	0	0	0	0	0	0	0	1	0	0	0
CCL3	0	0	0	0	0	0	0	0	0	0	0	0	0	0	0	0	0	0
SYNRG	148	135	190	355	315	399	186	252	106	434	256	282	142	176	172	310	276	364
CACNG3	0	0	0	0	0	0	0	0	0	0	0	0	0	0	0	0	0	0
TMEM132A	455	498	762	856	1263	1113	451	774	552	1513	863	886	600	592	754	1189	962	1417
AP2B1	1577	1656	2125	2753	2802	3381	1860	2769	1557	2181	2398	2241	1590	1801	2150	2944	2525	3364
TAC1	0	0	0	0	0	0	0	0	0	0	0	0	0	0	0	0	0	0
ZNF263	186	159	244	323	454	457	210	332	160	229	315	323	227	253	242	383	346	411
CX3CL1	1	0	3	1	3	4	1	3	1	1	1	3	2	2	1	3	2	3
SPATA20	400	398	598	675	865	829	451	662.28	422	467.25	645	600	372	487	547	809	612	863
CACNA1G	1	0	2	1	3	0	1	0	2	4	0	1	1	2	1	0	0	3
TNFRSF12A	671	694	1037	710	1015	1016	597	875	631	557	738	609	584	604	811	1116	846	1149
DLX6	1	0	0	5	3	5	0	3	0	2	8	3	5	5	1	7	1	3
MAP3K9	113	134	166	291	366	365	118	190	121	330	302	237	125	133	150	378	285	421
RALA	577	500	698	871	943	1177	626	832	521	571	754	600	497	545	679	918	779	915
BAIAP2L1	260	312	394	518	590	708	331	418	285	382	497	444	286	350	378	652	527	651
JHDM1D	153	154	179	238	276	262	153	200	142	163	181	179	176	177	166	206	209	253
ETV1	56	48	67	209	192	240	88	103	78	112	186	155	81	95	89	198	190	215
AGK	168	140	198	237	276	317	153	253	157	160	255	206	137	198	201	290	208	281
ALDH3B1	28	19	33	46	59	54	22	46	11	38	61	41	17	38	33	65	47	77
TTC22	4	3	1	10	13	16	1	7	2	4	3	3	3	3	3	9	6	3
PHTF2	213	237	300	492	468	613	353	412	283	252	393	386	268	297	361	493	445	479
CCL26	0	0	0	0	0	0	0	0	0	0	0	0	0	0	1	0	0	1
FARP2	180	199	259	390	422	463	220	352	214	320	315	313	252	308	306	428	350	453
USH1C	0	0	0	0	0	0	0	0	0	0	0	0	0	0	0	0	0	0
GGCT	106	97.5	135	173	161.63	246	125	182	102	66	131	108	115	149	156	199	128	166
DBF4	54	59	64	106	112	126	67	92	50	58	78	72	70	102	91	107	88	100
TBXA2R	0	1	0	2	2	0	0	1	0	1	3	1	3	1	1	3	2	3
IFRD1	119	165	224	381	408	497	182	236	130	242	284	246	140	180	232	351	301	424
LGALS14	0	0	0	0	0	0	0	0	0	0	0	0	0	0	0	0	0	0
COX10	61	70	88	110	143	150	92	112	74	76	104	100	41	73	77	103	101	115
GTF2IRD1	115	106	173	158	221	220	141	177	77	198	122	155	87	98	140	232	163	254
PAF1	289	226	302	529	604	685	288	390	202	238	472	429	247	331	309	557	403	495
VPS41	438	493	628	1108	1146	1583	589	858	499	672	1058	860	494	555	677	1212	951	1166
ARHGAP44	4	2	1	3	7	8	5	2	3	0	4	2	1	1	1	9	5	4
ELAC2	324	363	466	578	720	791	431	561	348	432	577	626	378	478	461	724	534	821
SCIN	0	0	0	0	0	0	0	5	0	1	0	0	0	0	0	0	1	0
ARSD	179	179	243	342	421	474	217	291	199	233	361	311	206	255	254	436	361	438
PNPLA4	58	71	76	101	142	132	81	104	58	67	82	97	71	92	69	126	90	146
MYH13	0	0	0	0	0	0	0	0	0	0	0	0	0	0	0	0	0	0
ADIPOR2	304	269	354	542	675	774	349	607	345	516	550	515	339	374	441	683	539	746
CDKL3	4.99	7.01	7.03	8.53	12.62	12.12	3.39	16.46	6	5.51	9	10.92	8	5.33	8	13.71	8.04	7.37
UPP2	0	0	0	0	0	0	0	1	0	0	0	0	0	0	0	0	0	1
PRSS21	9	0	6	9	8	10	7	6	9	7	4	6	6	10	3	6	10	8
MARK4	161	138	198	227	291	302	168	215	141	352	219	215	127	169	148	253	220	324
PROM1	0	0	0	0	0	0	0	0	0	0	0	0	0	0	0	1	0	0
CCDC124	168	144	175	168	237	210	145	204	106	116	170	163	117	139	167	221	149	210
CEACAM21	0	0	0	0	0	0	0	0	0	0	0	0	0	0	0	0	0	0
PAFAH1B1	816	925	1144	1746	1970	2350	1042	1414	991	1192	1653	1394	1095	1082	1279	1947	1672	1905
NOS2	0	0	0	0	0	0	0	0	0	0	0	0	0	1	0	0	0	0
DNAH9	0	1	2	1	2	3	1	1	6	1	3	1	0	3	6	4	5	1
KIAA0100	1994	1959	2816	3376	3992	4408	2376	3214	2102	2630	3246	3142	1860	2294	2671	4153	3341	4379
SLC13A2	0	0	0	0	0	0	0	0	0	0	0	0	0	0	0	0	0	0
GAS7	0	0	1	3	0	2	0	0	1	1	0	1	0	0	0	2	1	0
TRAPPC6A	7	12	19	7	30	22	11	27	9	9	12	14	6	12	16	27	20	34
MATK	2	0	0	2	7	1	0	0	4	4	1	2	1	1	0	4	0	5
CEACAM7	0	0	0	0	0	0	0	0	0	0	0	0	0	0	0	0	0	0
CD79B	0	0	0	0	0	0	0	0	0	0	0	0	0	0	0	1	0	0
SCN4A	0	0	0	0	0	0	0	0	0	0	0	0	0	0	0	0	0	0
ST7L	69	62	73	154	153	170	83	120	56	90	123	105	73	81	82	130	111	131
TKTL1	0	0	0	0	0	0	0	0	0	0	0	0	0	0	0	0	0	0
PAX6	2	1	4	10	9	8	2	1	0	5	5	5	0	2	0	6	1	3
RPUSD1	120	95	143	172	258	234	117	151	117	143	179	174	95	112	142	243	160	252
RHBDF1	113	127	185	210	324	314	161	196	157	252	178	216	116	158	159	295	205	325
LUC7L	157	155	206	312	363	396	234	309	170	249	260	242	201	213	222	306	272	288
CACNA2D2	0	0	0	0	1	0	0	0	1	0	0	0	0	1	0	1	0	0
BAIAP3	0	0	0	1	1	0	0	0	0	0	0	0	0	0	1	2	0	0
TSR3	183	163	239	226	265	281	144	289	153	147	191	201	146	164	212	285	221	259
PIGQ	132	150	187	154	246	237	137	197	145	207	195	162	149	137	149	240	163	258
CRAMP1L	76.82	96.43	114.37	169.84	206.9	213.34	89.11	151.66	94.9	267.21	149.07	153.32	110.62	90.52	133.7	216.44	190.85	265.93
TEAD3	90	82	136	230	262	251	99	135	82	268	236	197	83	104	120	243	200	263
SELE	0	0	0	0	0	0	0	0	0	0	0	0	0	0	0	0	0	0
DNAJC11	315	309	401	529	671	704	346	517	278	468	516	482	300	413	445	650	508	643
FMO3	0	0	1	0	0	0	0	0	0	0	0	0	0	0	0	0	0	0
MYLIP	27	17	37	66	60	95	30	38	23	20	41	35	25	36	24	52	57	54
NOX1	0	0	0	0	0	0	0	0	0	0	0	0	0	0	0	0	0	0
E2F2	0	0	1	0	0	0	0	0	0	0	0	0	1	1	0	1	1	0
PSMB1	549	669	853	797	992	1118	700	965	636	428	796	740	668	709	863	1006	860	1028
SYN1	0	1	3	1	0	0	0	1	1	2	1	0	0	0	0	0	3	1
JARID2	280	227	312	265	414	355	262	422	281	262	291	268	251	271	302	317	288	301
CDKL5	52	47	62	111	102	116	68	91	46	62	88	62	41	49	59	96	88	85
CAMK1G	0	0	0	0	0	0	0	1	0	0	0	1	0	0	0	0	0	0
CDK11A	60.41	69.84	66.21	112.22	144.4	148.13	84.16	101.22	50.58	77.48	129.76	76.96	46.99	94.06	77.41	130.66	97.61	92.04
NADK	258	282	438	456	560	632	338	462	344	464	452	426	299	316	419	638	465	619
TFAP2B	6	11	16	25	24	28	13	23	13	25	35	16	9	12	17	23	25	29
TFAP2D	0	0	0	0	0	0	0	0	0	0	0	0	0	0	0	0	0	0
DLEC1	0	0	0	0	0	1	0	0	0	0	0	0	0	0	0	1	0	0
CYTH3	180	199	256	442	468	536	280	306	157	274	341	313	149	231	243	421	350	475
ADAM22	1	7	3	7	9	5	4	4	5	4	5	6	2	9	2	9	4	12
SYPL1	360	444	504	753	747	911	446	614	416	463	553	540	436	441	562	802	704	798
CYB561	54	47	81	156	186	177	72	112	76	120	142	107	56	72	91	156	134	172
SPAG9	1209	1243	1694	2083	2141	2624	1513	2049	1221	1098	1823	1488	1205	1428	1692	2101	1873	2049
CELSR3	58	63	80	123	165	178	36	100	64	242	115	131	61	82	91	200	162	200
AASS	127	135	189	238	250	314	175	215	127	154	217	176	120	137	185	242	201	258
PLEKHG6	0	0	0	2	0	0	0	1	1	1	0	1	0	0	1	1	0	1
SS18L2	28	31	48	87	75	106	48	67	37	21	58	53	73	45	58	93	78	83
MPND	13	11	27	19	21	23	14	24	11	19	18	23	16	10	14	26	23	31
MGST1	449	509	599	1064	1038	1402	512	731	466	625	896	818	521	585	666	1129	990	1146
CRY1	73	74	102	164	179	247	80	148	85	110	132	128	99	87	126	165	138	186
PGLYRP1	0	0	0	0	0	0	0	0	0	0	0	0	0	0	0	0	0	0
NFIX	34	41	58	86	79	114	46	66	30	416	68	72	41	48	59	85	60	111
ST3GAL1	201	201	338	448	496	529	258	323	231	448	461	432	226	230	277	514	505	617
MMP25	1	5	2	5	8	8	2	1	4	5	4	6	4	1	4	4	6	7
IL32	415	407	583	1206	1500	1621	419	650	403	833	1148	1143	385	398	586	1325	1104	1452
PKD1	345.05	313.63	406.11	479.2	753.11	712.66	335.21	508.53	331.94	976.21	465.33	471.72	364.38	394.17	451.22	710.51	426.91	656.05
MAPK8IP2	10	9	16	31	32	33	15	19	13	24	32	25	8	9	20	52	30	43
MED24	211	225	309	288	448	446	218	372	204	324	355	299	227	236	294	497	393	471
RHOBTB2	52	67	74	161	235	212	73	100	75	197	161	127	76	113	115	213	173	225
HEATR5B	263	262	421	560	631	714	350	460	281	381	488	448	301	321	419	592	528	682
SEC62	463	503	539	1193	1251	1435	592	802	428	557	954	819	496	596	578	1058	986	1082
RPS20	2807	3299	4460	3508	4159	4978	3583	5147	3351	1891	3391	3142	3194	3438	4346	4423	4081	4778
CSDE1	3623	3753	4692	6781	7349	8987	4663	6223	3553	3469	5881	5098	3482	4140	4845	7204	5945	7045
UBE3C	1075	1130	1480	1875	2034	2325	1329	1705	1087	1389	1629	1559	1104	1224	1480	2133	1743	2143
REV3L	261	264	322	793	630	942	316	513	272	531	532	540	296	358	338	631	551	735
TENM1	42	30	44	66	68	94	59	72	26	73	63	64	35	36	64	56	79	101
PAX7	0	0	0	0	0	0	0	0	0	0	0	0	0	0	0	0	0	0
MASP2	0	0	0	0	0	0	0	0	0	0	0	0	0	0	0	1	0	0
IYD	0	0	0	0	1	0	0	0	0	0	0	0	0	0	0	0	0	0
FAM76A	43	37	53	75	96	120	52	67	47	53	97	69	44	73	57	94	73	85
TRAF3IP3	0	0	0	0	0	0	0	0	0	0	0	0	0	0	1	0	0	0
POMT2	120	167	211	304	346	362	121	219	136	273	260	253	160	142	202	365	293	397
VTA1	310	350	383	645	730	909	398	598	360	319	567	482	384	382	441	682	568	727
MLXIPL	1	0	0	0	1	0	0	0	1	0	0	1	0	0	0	0	0	0
BAZ1B	619	640	822	1370	1482	1727	819	1222	667	955	1151	1059	725	880	875	1394	1124	1462
RANBP9	167	165	239	314	287	391	194	274	144	239	246	213	128	145	193	288	267	294
ETV7	2	3	4	4	16	16	2	2	4	6	9	5	1	2	7	13	7	12
SPRTN	73	81	109	230	281	326	103	135	84	116	220	205	132	125	94	259	217	289
METTL13	128	133	174	317	326	368	135	238	142	306	258	277	163	211	192	397	285	410
DYRK4	92	82	98	150	143	195	84	144	70	90	113	121	92	85	107	200	135	162
ZNF207	1088	1089	1403	2392.08	2426.98	2946.71	1369.98	1953.26	1207	1482	1920.24	1770.26	1237.37	1443.31	1535	2373.57	2044.67	2603.54
UQCRC1	923	900	1341	986	1418	1433	991	1440	1002	790	1060	1025	870	986	1186	1632	1248	1669
STARD3NL	207	204	299	404	391	474	248	328	222	215	330	328	218	242	284	405	392	444
CD9	449	411	503	511	595	673	527	706	383	181	456	378	322	440	455	525	498	559
HHATL	0	0	0	0	0	0	0	0	0	0	0	0	0	0	0	0	0	0
NCAPD2	294	326	405	349	488	511	367	481	291	324	342	333	296	336	432	470	420	456
IFFO1	22	30	38	21	36	34	25	45	23	17	23	25	15	28	34	44	28	31
GIPR	0	0	0	1	0	0	0	2	0	0	0	0	0	0	0	0	0	0
PHF7	10	14	11	27	21	21	12	30	6	12	20	19	12	18	10	25	12	22
SEMA3G	1	0	3	0	0	0	1	1	2	0	1	2	1	4	1	1	0	0
NISCH	477	458	636	1023	1325	1331	578	747	498	1091	975	870	468	625	650	1292	1020	1311
STAB1	0	0	0	0	2	0	0	0	0	0	0	0	0	0	0	0	0	0
FUZ	15	13	24	19	26	24	18	23	12	18	24	17	9	23	22	35	28	37
SLC6A13	0	2	0	5	0	1	2	0	0	2	1	4	0	0	2	3	3	3
IDS	419.3	403.27	505.83	848.56	930.5	997.99	508.47	658.21	352.34	747.31	703.81	640.88	339.77	452.55	458.47	792.72	756.94	877.67
PRSS3	0	1	2	0	0	0	1	2	2	0	0	0	0	0	3	0	0	1
ZNF200	54	71	86	132	162	181	72	87	59	88	109	91	90	78	82	145	125	142
CD4	0	0	0	0	0	0	0	0	0	0	0	0	0	0	0	0	0	0
LRRC23	22	30.12	32.82	28.73	40.04	56.63	18.42	42	19	20	33.26	22.02	25.23	20	25	38.48	32.31	36.06
BTK	0	0	0	0	0	1	0	0	0	0	0	0	0	0	0	0	0	0
HFE	79	73	83	94	130	138	66	96	77	76	107	104	72	84	86	137	99	174
SCMH1	118	122	157	207	227	277	153	215	107	152	212	205	120	151	160	281	202	279
FYN	654	645	861	1014	1197	1273	754	980	650	797	990	877	581	622	825	1114	1005	1234
HIVEP2	697	609	844	1101	1183	1330	748	1076	602	830	937	945	564	696	865	1024	967	1363
FMO1	0	0	0	0	1	1	0	0	0	0	0	0	0	0	0	0	0	0
TCEB3	586	551	745	1091	1327	1473	687	974	581	754	1097	928	584	759	732	1178	1028	1312
LYPLA2	346	321	517	502	759	702	362	469	407	429	541	534	315	376	421	723	583	795
CLCN6	95	82	136	234	233	254	110	139	79	231.8	182	178	86	98	123.91	234	182	272.92
MRC2	1021	1025	1550	1581	2174	2398	1036	1351	986	1759	1493	1522	900	1001	1389	2037	1558	2368
NME2	18.97	31.99	46.29	38.39	60.53	47.48	59.19	56.1	26.85	14.15	45.75	26.13	26.63	37.57	40.45	46.84	29.91	45.27
SLC6A7	0	0	1	0	0	1	0	0	0	0	0	0	0	0	0	0	0	0
TSPAN9	655	703	1006	853	1095	1231	707	1037	728	693	903	809	721	713	967	1178	985	1351
BTBD7	320	298	384	722	754	940	388	563	300	645	625	576	322	419	427	741	580	831
APBA3	79	78	112	127	205	203	59	103	88	147	149	128	64	75	89	155	103	180
MKS1	39	62	63	57	81	71	48	61	57	39	70	59	57	58	73	87	102	95
ABHD5	64	69	96	155	150	205	83	123	56	74	124	104	79	105	97	170	129	187
KAL1	69	108	118	252	245	241	104	146	83	145	167	143	85	78	100	220	166	215
AKAP8L	198	196	256	420	535	593	223	342	175	273	413	405	192	279	247	477	392	510
MBTD1	71	73	78	183	177	233	83	129	57	124	149	153	78	89	88	161	126	202
UTP18	138	168	206	321	308	414	168	275	188	195	232	263	218	204	217	298	278	332
RNF216	235	248	332	447	552	603	304	445	291	355	463	412	293	319	378	563	441	575
TTC19	167	185	235.45	318	338.17	372	213	327	198	216	289	236	202	213	245	312	261	368.64
PTBP1	1002	1040	1473	1530	2010	2185	1184	1630	1065	1202	1475	1371	1030	1207	1323	1987	1515	1917
DPF1	18	11	9	9	8	14	6	19	8	8	7	10	12	8	17	24	15	12
SYT7	155	153	206	169	226	252	207	218	182	333	212	179	151	148	209	192	192	262
LARS2	244	243	354	376	472	539	297	423	304	281	382	366	204	301	352	524	444	539
PIK3C2A	577	662	763	1686	1655	2015	775	1006	685	970	1307	1214	702	701	892	1604	1318	1642
PLAUR	379	325	551	351	472	407	348	452	307	256	379	329	275	329	414	459	403	498
ANLN	446	489	592	207	226	247	589	815	537	113	136	190	501	546	619	251	249	220
WIZ	102	98	140	160	185	200	87	160	102	406	137	155	94	109	96	212	124	217
RABGAP1	278	291	321	596	558	767	362	543	285	423	549	483	256	314	421	626	526	626
DCN	2200	2351	2876	8903	9653	11122	2991	4053	2295	6427	9252	8602	2850	2942	4497	8856	9833	11497
QPCTL	93	118	174	205	260	231	95	178	101	162	210	200	126	100	135	269	211	264
PPP5C	281	268	357	392	473	476	319	390	258	343	369	316	250	331	322	554	380	461
CEP68	31	66	54	96	108	124	52	102	41	105	103	94	72	77	64	124	132	151
MAP4K3	221	181	292	473	541	579	258	355	195	303	391	363	208	248	282	445	416	498
ZBTB32	0	0	0	0	0	0	0	0	0	0	0	0	0	0	0	0	0	0
TYROBP	0	0	0	0	0	0	0	0	0	0	0	0	0	0	0	0	0	0
TMEM159	211	260	394	362	499	523	220	352	226	261	359	346	236	223	330	488	446	502
GABRA3	1	1	4	5	3	2	1	3	3	0	1	3	1	1	3	4	2	1
BRCA1	133	133	130	150	179	204	151	207	159	94	128	137	163	174	147	167	143	157
ERCC1	524	482	691	756	1020	981	566	758	510	596	773	762	437	565	598	973	783	960
CD22	0	0	2	0	0	0	0	0	0	0	0	1	0	0	0	0	0	0
SEMA3B	5	14	9	9	13	32	7	17	6	15	17	16	3	10	3	27	10	20
MBTPS2	48	42	46	130.25	76	105	58	80	49.9	177	70	57	40.69	36	65	103	71.48	134
PRICKLE3	59	44	48	114	107	132	43	75	49	111	82	69	42	70	47	118	80	103
LTF	0	0	0	0	5	2	0	0	0	4	2	3	0	0	0	3	1	13
EXTL3	496	598	777	1098	1388	1491	606	830	641	1017	948	1041	671	737	754	1457	1211	1554
NR1H4	0	0	0	0	0	0	0	0	0	0	0	0	0	0	0	0	0	0
ELOVL5	450	461	558	969	1023	1278	592	795	442	480	806	780	484	555	599	1074	834	964
ALOX5	0	0	0	0	0	0	0	0	0	0	0	0	0	0	0	1	0	1
KDM5D	179	196	235	402	431	486	226	313	180	344	318	333	162	215	232	418	352	464
CALCOCO1	384	411	518	1095	1257	1359	481	777	389	770	962	956	376	473	554	998	866	1221
UBR7	130	155	155	220	203.97	291.81	137	199	140	146	222	158	148	143	176	208	182	228
MAP4K5	409	395	471	955	957	1096	527	716	385	530	744	669	393	434	498	836	664	910
EHD3	367	442	553	807	1039	1108	551	830	436	579	774	759	497	714	629	1019	919	1135
PSMC4	395	358	583	697	883	846	492	647	448	406	686	621	405	493	549	885	696	854
MAN2B2	306	283	387	772	886	964	336	470	243	627	759	653	268	328	371	950	724	964
SLC7A14	1	4	2	6	4	1	5	2	2	3	7	4	1	6	3	5	3	4
CLDN11	45	45	43	166	185	191	49	47	56	146	150	152	52	59	65	181	161	247
SLC25A39	408	474	620	662	895	818	503	729	478	534	644	640	362	508	557	883	683	903
MVP	1539	1603	2433	2483	3743	3576	1732	2348	1738	1952	2816	2514	1474	1789	2095	4000	3031	3909
NUB1	234	246	299	575	622	764	266	473	221	314	505	427	261	321	294	602	504	537
PGM3	494	544	732	1148	1270	1518	657	816	635	557	1166	1036	715	591	840	1255	1153	1469
RWDD2A	41	42	47	80	118	115	51	60	45	62	83	83	44	44	49	87	94	94
CLK1	423	409	515	696	771	972	506	681	357	316	643	507	403	475	543	737	644	708
POLR3B	73	84	87	171	169	215	88	119	60	135	125	101	66	97	98	156	170	199
ANGEL1	58	61	77	191	186	239	56	117	62	190	165	159	75	85	64	202	150	156
RNF14	367	415	554	864	844	1073	494	617	412	472	701	618	424	462	532	917	724	844
DNASE1L1	189	190	275	249	359	338	240	304	212	190	257	226	198	235	252	408	256	370
DDX11	56.27	47.8	66.03	55.68	82.22	72.48	79.72	95.85	63.77	50.49	55.32	53.87	62.16	98.25	84.91	70.29	58.76	80.52
HEBP1	40	42	51	114	120	130	51	63	48	140	98	86	60	45	64	122	105	124
GPRC5A	1	3	4	6	17	10	1	1	2	3	0	5	3	3	1	2	2	3
MAMLD1	2	2	2	3	7	6	0	0	1	11	5	3	1	4	3	5	1	0
CD6	0	0	0	0	0	0	0	0	0	0	0	0	0	0	0	0	0	0
TACC3	51.72	51	65	47	58	54	63.62	81.92	53	68	38	46	53	61	93.98	63	61.52	48
UFL1	324	349	375	664	649	796	372	513	260	304	546	423	323	365	395	634	551	630
POLA2	64	82	115	96	126	154	99	122	83	84	105	121	81	111	105	139	139	138
ZC3H3	29	31	47	50	73	77	34	48	30	136	54	44	33	36	39	99	48	78
CAPN1	1519	1573	2411	2392	3338	3450	1811	2368	1663	1882	2534	2241	1392	1708	2345	3527	2644	3419
ACPP	0	0	2	2	1	2	0	0	0	1	0	2	0	3	0	1	1	4
MDH1	593	784	1044	1054	1230	1565	731	1079	789	689	1152	926	803	749	1019	1376	1252	1429
SLC30A9	531	594	683	1010	1016	1262	688	897	603	474	757	676	590	585	726	961	782	882
MTMR11	77	65	106	103	106	133	85	110	95	97	90	76	78	77	103	92	88	139
COX15	172	219	245	376	387	499	238	329	244	218	296	314	209	218	267	413	358	400
CCDC88C	25	16	25	29	34	33	28	35	20	43	20	20	20	25	24	33	31	45
YAF2	50	42	72	149	164	186	73	101	57	146	113	110	53	67	74	140	129	162
ZMYND11	339	302	428	671	658	800	428	579	322	331	606	508	330	380	449	606	528	643
WAS	0	0	0	1	0	0	0	0	0	0	0	0	0	1	1	2	0	0
DPEP1	0	0	0	0	0	0	0	0	0	0	0	0	0	0	0	0	0	0
BID	81	91	107	184	212	273	101	161	93	129	178	147	76	113	108	187	158	236
MATR3	1959	2091	2621	3793	3913	4893	2558	3610	2140	2028	3355	2858	2152	2626	2714	3718	3188	3888
NPC1L1	0	0	0	0	0	0	0	0	0	0	0	0	0	0	0	0	0	0
XYLT2	469	458	596	849	1090	1203	522	754	484	634	881	797	519	607	616	1081	870	1083
RGPD5	32.7	111.01	31.96	170.41	74.21	102.2	36.14	57.71	20.05	218.82	54.65	44.24	185.25	141.14	55.51	58.7	49.09	71.03
STMN4	0	0	1	0	1	2	0	0	0	0	0	0	0	0	0	0	0	0
NUDCD3	364	422	560	699	912	964	465	698	469	634	689	647	472	509	596	1067	781	969
ISL1	0	0	0	0	0	0	0	0	0	1	0	0	0	0	0	0	0	0
CHDH	0	0	0	0	2	1	0	0	1	0	0	1	0	0	0	0	1	1
IL20RA	0	3	1	4	3	5	1	5	0	4	2	4	0	2	2	5	2	4
CLCA1	1	1	0	0	0	0	2	3	3	2	0	1	5	3	1	1	0	0
CLCA4	0	0	0	1	1	2	0	0	0	0	1	0	0	0	1	0	0	1
GLT8D1	242	276	329	472	539	679	327	397	271	214	466	374	297	268	353	548	435	617
ATP2C1	543	578	664	1222	1229	1424	592	921	503	805	1002	892	551	543	796	1116	1023	1306
SRCIN1	4	3	2	6	5	2	3	7	1	11	2	1	3	3	0	10	2	4
IGF1	0	0	0	0	0	0	0	0	0	0	0	0	0	0	0	0	0	0
SLC38A5	740	680	1073	809	1089	1111	867	1179	825	502	832	816	674	858	1062	1208	856	1224
MAGIX	5	7	2	10	9	13	6	2	4	8	7	9	4	3	6	3	9	7
RALBP1	673	698	836	1220	1318	1522	863	1190	668	733	1051	971	699	762	946	1291	1073	1324
RUFY3	110	121	153	277	245	291	132	221	110	206	202	178	112	146	159	244	200	243
CNTN1	92	103	138	163	165	246	114	137	87	74	150	132	75	105	122	198	142	182
SLC11A1	3	0	2	0	5	0	2	1	0	3	5	1	1	5	2	2	2	2
WWTR1	178	208	206	393	389	473	239	392	215	309	314	214	215	268	235	357	295	423
AGPS	392	432	552	940	998	1210	562	776	516	446	805	603	507	572	656	978	848	921
ZNF806	0	0	0	1	0	0	0	0	0	2	0	1	0	0	0	0	0	0
CXorf56	64	73	96	156	149	211	110	146	94	95	119	120	100	105	109	181	150	199
ATP1A2	0	0	0	0	0	0	0	0	0	0	0	0	0	0	0	0	0	0
TTC27	143	145	168	215	263	284	151	221	114	149	191	186	129	160	161	235	197	237
ZNF582	15	11	25	38	48	59	12	27	9	31	27	33	21	11	27	50	26	41
VSIG2	0	0	2	1	0	0	0	0	0	1	0	0	0	0	0	1	1	1
PHLDB1	476	439	627	1236	1450	1537	528	831	523	1303	1117	1015	512	681	679	1443	1008	1524
MARCO	0	0	1	0	0	0	0	1	1	0	0	0	0	0	0	0	0	1
CYP24A1	17	17	22	46	60	83	20	26	19	34	57	45	7	17	18	61	43	53
PRDM11	20	16	16	32	46	39	25	18	5	26	23	33	16	16	30	43	40	39
SYT13	0	0	0	0	0	0	0	0	0	0	0	0	0	0	0	0	0	0
SNAI2	1228	1049	1311	1684	1748	2155	1199	1621	871	1068	1387	1306	984	1228	1253	1641	1453	1771
CD74	114	61	127	373	417	528	115	160	114	275	374	343	69	90	135	465	295	426
HGF	7	4	3	12	13	8	3	6	4	5	3	10	1	4	9	21	5	8
ZRANB1	212.36	211.19	264.88	493.09	463.57	592.56	235.5	369.47	205.95	299	375.46	360.9	230.13	219.51	265.2	412.62	386.65	503.37
NCDN	130	118	175	294	403	374	133	197	141	317	281	267	147	202	168	369	315	415
GPR124	70	68	81	159	251	214	84	103	64	159	163	135	79	83	107	179	174	213
CCT8L1P	0	0	0	0	0	0	0	0	0	0	0	0	0	0	0	0	0	0
ZFP64	149	130	182	320	372	393	154	232	132	270	294	254	161	207	189	396	296	429
MNAT1	78	86	104	140	122	161	91	149	84	65	81	81	86	101	104	108	86	104
SAMD4A	311	310	401	576	576	652	372	496	309	455	472	463	293	374	410	543	480	671
RUNX3	0	0	0	0	0	0	0	0	0	0	0	0	0	0	0	0	0	0
MRE11A	109	116	152	209	205	264	134	191	122	100	153	149	122	150	153	204	154	193
PLEKHB1	0	1	1	0	0	0	0	0	0	0	0	0	0	0	0	0	0	0
SERPINB1	46	48	69	115	158	129	48	71	52	88	110	88	46	49	59	137	108	129
CYP3A43	0	0	0	0	0	0	0	0	0	0	0	0	0	0	0	0	0	0
SLC7A9	1	0	2	3	4	0	1	3	0	1	3	1	1	6	0	3	1	1
SPAST	105	118	145	250	318	361	162	169	126	172	232	193	118	150	162	292	232	261
NRXN3	3	2	4	2	2	5	3	5	2	0	8	4	0	1	2	3	2	4
OSBPL5	87	75	99	106	135	127	97	141	77	81	84	93	85	101	92	142	127	128
AQR	387	443	522	853	784	1042	499	588	427	440	672	643	428	522	551	832	717	815
CPS1	203	220	258	370	364	445	218	339	224	232	307	285	190	246	285	426	347	414
C8B	0	0	0	0	0	0	0	0	0	0	0	0	0	0	0	0	0	0
FHL1	566	512	788	756	929	1035	716	896	623	480	645	651	538	529	722	891	703	933
RTFDC1	407	450	565	645	799	827	577	746	436	404.82	643	622	438	508	604	823	707	822.73
GABRA1	0	0	0	0	0	0	0	0	0	0	0	1	0	0	0	0	0	0
NLRP2	0	0	0	0	0	0	0	0	0	0	0	0	0	0	0	0	0	0
SLC45A4	6	1	7	24	18	24	4	7	5	15	7	16	8	8	5	26	12	22
RNF10	245	282	383	587	628	739	297	399	261	749	498	529	267	307	348	667	569	744
ZNF839	58	61	78	93	108	110	62	81	52	85	90	74	52	83	71	124	88	108
ZDHHC6	121	119	162	298	284	407	151	254	132	148	237	243	158	194	191	295	263	322
GRAMD1B	4	2	3	7	5	3	1	4	0	5	4	3	1	4	3	4	5	7
RNH1	1044	1006	1621	1254	1922	1794	1086	1514	1116	1230	1379	1268	955	1060	1452	2097	1574	1988
NDUFS1	535	663.53	836.3	1263.89	1397.45	1801.93	740.64	1020.41	606	724.53	1127	1021.73	673	763.12	809.96	1300.58	1169	1380.09
RB1CC1	410	443	525	950	969	1253	531	751	403	600	770	703	421	470	552	883	739	932
ERP44	376	298	430	713	765	905	486	628	343	364	592	517	352	413	503	664	586	717
ALAS1	259	251	415	611	772	822	283	408	322	402	576	538	317	355	382	750	686	763
BIRC3	279	292	312	775	836	1067	252	435	188	391	669	641	213	191	346	685	597	820
AKAP11	453	453	588	1199	1237	1491	527	794	448	989	916	819	473	553	608	1099	975	1208
GLRX2	28	40	39	75	89	102	36	48	34	36	65	50	34	58	35	86	74	75
SNAPC1	208	227	249	381	425.89	480.23	272	352.14	193	161	315.74	260	189.95	232	309.75	392.63	341.57	381.14
DERA	140	145	217	166	200	207	188	213	134	78	173	139	138	181	205	194	156	213
STRAP	571	569	779	945	1061	1171	768	921	599	659	812	708	671	727	711	1064	909	1115
ABCC2	43	50	58	70	74	102	40	52	29	39	61	54	26	52	51	82	52	75
DEF6	130	123	162	121	148	147	145	224	139	89	99	98	99	149	172	158	105	138
PLEKHO1	121	120	206	173	249	242	167	185	124	187	194	171	108	128	176	256	197	273
GCLM	126	149	180	420	415	557	168	235	153	302	337	269	168	188	229	496	406	436
UBR2	327	385	437	938	939	1109	448	635	398	533	745	742	479	476	551	946	786	952
EHD2	480	452	655	1082	1260	1280	480	730	417	2257	857	828	444	559	606	1120	895	1339
DEPDC1	86	109	121	34	52	53	132	147	98	18	38	38	103	114	115	61	52	43
CCDC28A	37	44	36	67	69	69	50	74	38	36	52	56	48	32	49	70	49	70
RRAGD	26	21	23	64	81	113	31	34	29	39	64	47	25	21	40	73	67	75
HSF2	64	68	73	113	142	194	101	108	61	72	99	95	70	99	86	123	112	151
PHF20	340	333	388	534	588	653	361	536	325	426	468	412	308	382	412	614	463	657
HSD17B6	2	0	2	6	0	6	0	5	1	1	3	3	3	0	3	7	0	4
NR1H3	7	13	15	21	25	25	21	15	17	13	14	15	7	12	17	19	11	16
TYMP	31.62	38	56	94.94	164.95	117.91	34	47	54	110.89	110.96	79	46	32.44	65	181.56	85	152
NCAPH2	93	89	130	80	88	87	115	125	93	78	66	63	83	88	120	116	82	125
TOMM34	239	225	335	375	446	476	294	402	311	209	399	357	277	324	349	447	363	419
SEC63	284	227	284	740	509	728	346	489	212	726	547	415	232	319	281	516	461	732
KPNA6	827.33	911.73	1218.05	1715	1909	2419	1098.74	1564.7	936.57	1211	1611	1522.52	1037.37	1162.96	1314.57	1968.53	1703	2112.68
VIM	17186	17778	25089	26255	35108	35180	19391	26586	17790	17929	27000	22690	15893	18079	22263	30989	28019	32431
RTEL1-TNFRSF6B	21.33	29.42	44.04	41.91	47.06	73.44	31.21	52.68	37.95	86.57	36.41	32.41	34.58	41.4	42.22	56.37	32.95	38.13
FAS	337	348	475	515	572	722	337	468	283	239	480	373	297	296	382	528	419	586
RNASET2	35	39	46	56	78	75	49	63	41	34	58	59	29	59	40	64	35	82
CD44	3883	3873	4763	7002	7048	8104	4059	5886	3470	6148	5666	5022	3599	4181	4793	6984	6035	7705
KCNG1	19	18	24	27	51	41	21	37	13	30	39	26	23	15	28	43	36	50
AGPAT4	79	81	111	197	210	226	108	110	102	168	171	181	95	114	134	240	175	224
SLAMF7	26	30	30	76	68	73	31	49	19	49	54	73	18	28	40	85	55	88
BTN3A1	82.13	72.26	99.61	298.5	343.05	362.94	78.68	141	93.91	202.42	308.14	239.36	79.32	82.78	112.9	377.83	274.32	340.61
MIPEP	112	124	154	178	178	256	145	181	139	105	158	150	156	151	150	198	168	208
PRKCH	60	50.95	78	89.78	93	117.39	76	105	69	69	82	84	62	82	89	95	69.39	93
INSRR	0	0	0	0	0	0	0	0	0	0	0	0	0	0	0	0	0	0
IFNGR1	462	547	628	1141	1219	1630	565	893	480	615	1100	985	560	537	712	1291	1144	1403
B4GALT7	337	318	507	373	602	574	360	547	379	340	438	456	336	347	444	601	502	614
SH2D2A	12	8	14	17	9	14	4	11	11	10	9	9	9	6	9	15	10	13
VRK2	90	100	142	190	207	278	114	184	109	99	186	143	107	132	158	227	175	210
TNFRSF1B	0	1	0	0	0	1	1	0	0	0	0	0	0	0	0	0	0	0
VEZT	711	674	908	1203	1180	1476	884	1133	706	566	1023	828	633	784	891	1106	979	1150
POU2F2	343	366	492	602	666	706	329	500	267	1025	486	491	333	371	394	596	522	669
BRD9	145	182	241	300	377	398	230	352	176	299	283	265	195	245	226	337	301	363
SNX1	381	434	451	757	737	983	447	681	365	670	639	592	352	413	545	768	611	883
TBPL1	82	98	123	169	180	244	108	135	95	77	131	147	114	123	104	171	152	178
ARNTL2	205	230	283	341	400	478	222	349	231	223	302	313	250	200	347	421	453	449
BCLAF1	1175	1153	1397	2900	2869	3590	1490	2086	1139	1324	2367	1974	1265	1556	1546	2667	2167	2679
SLC39A9	607	685	971	1312	1461	1758	808	1123	794	844	1264	1139	779	823	1046	1508	1322	1680
ANK1	6	3	5	8	10	19	2	5	2	15	9	11	2	6	6	17	6	11
IBSP	0	0	0	0	0	0	0	0	0	0	0	0	0	0	0	0	0	0
TFB1M	40	47	61	86	113	101	46	76	67	56	74	78	59	86	58	105	103	95
RABEP1	384	420	562	786	793	960	482	742	410	437	628	560	412	510	532	786	575	729
HMGB3	193	171	199	495	533	652	249	350	195	254	433	395	180	282	259	573	482	470
NUP160	159	158	211	286	292	399	192	281	182	257	260	238	153	172	222	343	290	361
BAK1	203.42	224.78	348.59	310.34	446.78	453.55	208.69	317.28	224.3	244.34	351.16	326.21	234.91	275.44	312.79	503.53	411.37	556.22
MUSK	0	0	0	0	0	1	0	5	2	2	2	1	0	2	1	1	0	3
IKZF2	30	18	26	52	50	94	28	40	21	35	31	36	16	22	24	47	47	53
GRN	4966	4987	7476	8499	12314	12050	5235	7326	4843	7278	9175	8738	4262	5214	6649	12817	9254	12750
FAM13B	85	104	129	343	369	384	121	178	101	296	277	224	138	134	132	340	279	371
ARHGAP31	89	74	119	156	182	212	112	151	119	137	133	123	78	121	127	181	146	208
NR2E3	1	0	0	1	1	0	1	0	0	2	5	0	0	0	1	1	3	2
CENPQ	38	27	39	32	36	45	26	41	31	11	28	23	20	23	44	40	29	29
SARS	902	875	1240	1463	1775	1944	1076	1564	899	846	1405	1204	831	1099	1189	1862	1432	1672
RANBP3	183	193	230	333	470	463	235	308	189	329	318	321	197	240	257	481	333	521
ARID4A	95	79	99	244	256	328	124	170	83	216	203	189	108	137	117	228	189	250
TSSC1	87	129	171	138	217	204	134	197	113	107	172	149	105	117	166	203	164	228
PNPLA6	275	288	485	483	730	806	255	363	304	773.48	499.5	539	277	282	398.26	766	557	939.14
IFT88	68	70	100	158	143	144	106	96	58	63	109	108	106	84	106	142	94	128
ALG1	111	112	180	212	241	277	128	196	122	164	173	168	127	142	142	251	217	236
ZCCHC8	96	80	107	182	183	224	103	142	89	115	141	126	89	129	140	203	171	180
ABCF2	489	530	741	919	1111	1286	629	975	602	628	878	829	540	717	764	1205	958	1216
CHPF2	470	522	779	943	1218	1380	548	729	516	1282	903	1011	557	627	740	1378	1134	1561
LRRC7	0	0	0	2	0	0	0	0	0	2	0	2	0	0	0	0	0	1
FUT8	148	149	203	481	482	686	196	256	136	387	464	429	174	157	238	462	413	584
UBA6	1257	1262	1678	2080	2354	2763	1465	2010	1387	1067	1905	1549	1281	1324	1718	2130	1920	2317
GAB2	16	19	13	36	49	43	18	28	8	29	42	47	6	21	22	58	50	51
ATP6V0A1	148	145	210	430	420	490	177	263	163	536	331	347	150	160	191	443	358	508
PIAS1	162	141	186	314	341	416	168	269	112	188	250	240	121	180	189	311	212	354
SLC4A7	806	704	952	1792	1882	2167	923	1255	776	1108	1368	1255	781	862	972	1699	1451	1739
APBA2	171	164	209	237	350	357	178	222	173	223	210	220	143	175	163	327	254	292
UHRF1	115	133	182.9	170	240	204	156	226.62	120.76	129	134.01	155.02	173	194.71	180.68	242	179.7	183.01
MAP2K3	61	70	112	122	187	195	66	120	61	398	129	104	59	77	82	191	154	211
EFCAB1	3	5	4	6	5	7	0	1	2	2	5	1	1	5	7	4	5	4
TMSB10	10401	9988	14378	10430	15562	14506	12842	17911	10709	8506	11967	11221	9363	12174	13621	15485	13304	16841
ASTE1	14	19	21	63	81	83	29	38	39	27	72	58	32	36	25	70	58	81
RNF19A	310	304	398	663	675	774	363	483	310	316	516	449	336	384	418	620	561	683
PEX3	122	113	147	161	192	255	142	211	128	94	172	146	120	175	176	227	177	205
GABARAPL2	188	220	247	446	509	549	234	310	225	246	364	318	183	224	245	377	382	395
MYOC	0	0	0	0	0	0	0	0	0	0	0	0	0	0	0	0	0	0
SH3YL1	83	91	126	242	260	277	109	146	87	182	164	163	71	92	107	224	186	239
FAM136A	99	127	136	221	266	280	124	192	106	139	173	203	112	147	147	269	225	275
VCL	1922	1897	2600	4053	4327	4949	2332	3362	1984	2860	3530	3287	1956	2292	2758	4245	3743	4502
DEPDC1B	25	40	26	11	23	20	33	44	31	18	11	15	23	28	31	21	20	20
DAPK2	12	17	23	21	17	30	15	22	19	18	26	19	14	13	16	25	13	24
NSMAF	179	167	223	396	393	491	235	326	176	223	318	290	179	238	256	391	353	381
ADSS	251	265	313	464	521	672	290	440	262	254	422	348	298	298	356	480	434	543
STAP1	0	0	0	0	0	0	0	0	0	0	0	0	0	0	0	0	0	0
TIMP2	126	144	138	554	512	575	168	230	118	787	434	423	112	164	187	570	396	621
RFC1	462	422	545	689	736	988	597	741	424	336	607	547	394	505	601	668	587	728
TBC1D23	369	363	498	733	762	934	451	589	361	313	669	586	371	407	506	786	619	860
CUL3	214	237	258	694	608	857	303	433	245	480	537	507	282	348	285	596	484	639
MYOM2	2	7	5	10	11	16	0	12	9	7	7	6	2	6	4	8	11	13
OTC	0	0	0	0	0	0	0	0	0	0	0	0	0	0	0	0	0	0
CYP46A1	0	1	1	4	4	5	1	2	1	4	3	1	0	1	0	0	1	4
ZZZ3	332	344	454	686	735	899	497	633	386	402	567	513	371	456	499	709	525	685
SLC18A1	0	0	0	0	0	0	0	0	0	0	0	0	0	0	0	0	0	0
USP2	1	1	1	1	1	0	0	0	0	0	1	1	0	0	1	0	1	2
CASR	0	0	0	0	0	0	0	0	0	0	0	0	0	0	0	0	0	0
TUBG2	98.89	82.22	98.9	173.35	196.38	193.3	111.55	131.59	85.67	145.93	138.32	143.04	73.55	101.37	108	169.96	117.81	185.76
RPL26L1	111	134	186	146	186	185	138	188	126	73	145	127	118	129	153	179	144	178
FLT4	0	0	0	0	0	0	1	0	0	0	1	0	0	0	0	2	0	1
NSUN2	354	358	451	717	740	961	433	607	395	510	525	535	363	501	471	784	676	757
FBXO42	146	154	198	323	369	510	177	289	197	262	305	287	225	239	247	443	333	455
MFAP3	313	350	456	742	819	1045	405	531	386	441	668	584	465	440	475	782	691	873
MRI1	159	172	216	245	254	313	192	262	179	174	194	210	206	262	204	258	190	235
METTL1	26	16	30	32	47	53	24	38	20	31	39	32	17	24	23	56	29	41
HOXC8	6	4	4	21	27	28	13	11	6	38	15	8	7	12	12	20	14	28
AGA	85	76	103	139	195	238	110	130	83	80	150	131	72	88	104	156	145	180
PI4K2B	284	347	357	382	511	585	380	497	386	252	426	347	316	357	453	487	444	503
BOD1L1	928	908	1033	2102	2064	2496	1140	1670	789	1195	1698	1504	860	1184	1102	1752	1487	1915
MAT2B	224	290	354	595	662	816	285	461	305	333	541	499	359	331	436	714	637	665
TLL1	455	386	515	763	686	956	530	798	418	444	565	528	454	487	662	733	588	847
EDC4	183.05	174.79	244.58	344.02	406	426.81	197.77	281.84	180	417.65	341.9	315.79	187.12	223.71	228.75	417	350.91	450.13
TRIO	1428	1373	1966	2580	2781	3009	1601	2274	1268	2653	2176	2090	1188	1440	1950	2678	2284	2991
VCAN	2249	2196	2721	5209	4971	6254	2809	3903	2181	2740	4173	3601	2231	2749	3142	5324	4268	5424
CLEC16A	127	135	140	252	267	265	134	177	107	302	193	205	100	144	161	267	184	304
MSR1	0	0	2	2	3	6	1	0	1	7	3	0	0	0	0	1	3	5
CDH1	17	24	25	70	66	89	19	31	18	44	55	49	9	20	30	61	44	72
SKIV2L2	368	404	439	789	806	989	507	628	418	377	641	572	426	522	537	827	667	711
DNAH5	26	29	28	50	57	58	23	26	20	45	42	39	12	23	31	54	46	59
ZFYVE16	248	247	335	611	615	729	325	405	247	343	457	427	292	318	334	574	518	583
FAM65A	73	67	104	175	174	181	77	105	61	639	135	118	63	82	89	169	129	196
C6	0	0	0	0	0	0	0	0	0	0	0	0	0	0	0	0	0	0
RAI14	788	721	964	1716	1848	2052	956	1377	813	939	1552	1342	875	929	1132	1748	1717	1956
SOX30	0	0	0	4	1	2	1	1	0	0	1	1	0	1	1	0	1	0
PNKP	89	120	146	121	156	151	99	129	83	174	108	136	73	107	132	155	117	183
BEST2	0	0	0	0	0	0	0	0	0	0	0	0	0	0	0	0	0	0
PHLPP2	76	63	91	245	220	279	83	113	74	182	192	161	115	129	105	259	202	290
SPDL1	98	105	116	179	198	234	109	167	101	94	158	150	120	163	150	185	197	173
STAU2	135	124	147	290	282	360	144	249	125	172	236	221	130	146	197	280	242	313
PQLC2	47	62	73	79	130	127	46	64	48	97	86	96	51	52	68	141	93	121
CTNS	62	69	100	149	192	210	76	90	49	134	150	152	54	64	81	199	145	189
RTN4R	1	1	8	10	16	18	3	4	1	8	11	11	9	5	10	15	5	14
PHF23	321	328	428	843	996	1107	400	542	327	541	786	720	407	493	442	945	741	970
CDH10	37	37	39	112	99	146	36	52	20	36	72	66	24	31	52	91	72	102
INPP4A	124	121	187	281	323	359	183	223	157	238	242	244	143	180	180	374	262	352
RAB27B	536	634	685	1695	1541	2005	754	1104	566	884	1415	1189	561	577	622	1363	1160	1343
PSMA4	471	473	551	967	960	1195	560	861	510	409	793	732	584	662	670	961	813	988
MYO16	6	4	8	10	8	11	4	14	6	15	11	7	8	8	6	10	8	16
LSG1	232	251	295	552	562	657	340	510	302	297	441	466	348	399	379	599	470	564
PARP3	134	127	174	247	290	297	162	239	156	146	211	216	117	181	175	295	243	292
TNC	8481	7751	12040	18912	22605	22536	10470	13920	8484	23192	18980	19591	7884	8005	14184	20764	19548	25628
THAP3	23	30	55	59	77	82	28	53	30	47	73	48	31	39	38	75	62	69
FAM65C	3	5	5	7	11	9	4	2	3	4	2	13	2	4	5	12	4	17
TDP1	104	112	155	183	204	279	139	179	135	98	132	129	142	134	149	176	164	234
AIFM2	23	24	32	42	52	30	19	31	14	29	36	25	16	11	20	31	27	50
C2orf83	0	0	0	0	0	0	0	0	0	0	0	0	0	0	0	0	0	0
SPATA7	47	46	78	97	98	119	82	101	64	58	88	82	55	88	72	94	83	96
MED17	163	177	223	346	408	452	212	294	180	235	317	300	191	240	218	426	296	383
RETSAT	435	464	658	678	880	960	515	768	476	437	638	711	442	571	651	904	709	994
CAPG	429	428	674	438	701	676	489	680	446	331	512	417	339	485	574	747	552	708
AP2S1	496	587	865	589	819	867	478	766	594	539	712	561	546	561	803	967	792	963
USH2A	1	0	1	2	5	1	0	0	0	1	1	0	0	1	1	0	1	0
ZPBP	0	0	0	0	0	0	0	0	0	0	0	0	0	0	0	0	0	0
TG	17	15	31	72	90	82	18	38	14	107	68	68	17	20	23	83	54	113
ADAM28	4	4	3	4	1	6	4	3	3	3	0	3	0	1	6	2	1	8
BARX2	0	0	0	0	0	0	0	0	0	0	0	0	0	0	0	0	0	0
DCUN1D1	283	286	340	748	710	900	338	478	290	388	522	490	298	301	356	655	559	668
PHF15	83	88	149	229	333	323	143	190	115	239	193	203	103	168	133	361	237	344
ZIC2	0	0	0	0	0	0	0	0	0	0	0	0	0	0	0	0	0	1
LCP2	0	0	0	0	0	0	0	0	0	0	0	0	0	0	0	0	0	0
TRIT1	111	135	160	184	214	247	157	200	139	109	181	160	139	158	160	189	194	225
ADRB1	2	1	1	1	4	5	1	0	0	5	5	3	1	0	1	4	3	0
GUCA2B	0	0	0	0	0	0	0	0	0	0	0	0	0	0	0	0	0	0
CUL7	299	341	448	532	708	729	364	432	289	455	553	501	289	281	399	765	570	798
CTNNA1	2048	2056	2801	3202	4032	4375	2460	3430	2133	2100	3061	2789	2066	2242	2809	3866	3404	3971
PHKA2	105	96	123	174	191	192	89	132	84	171	139	150	91	107	126	189	146	228
CNTLN	93	76	99	159	179	189	106	178	76	124	147	119	73	91	81	134	126	149
EPHA3	31	43	55	18	33	27	39	47	39	4	16	15	26	29	48	29	14	34
HSPA5	2058	1803	2361	3968	4144	4436	2188	2832	1357	6058	3087	2997	1609	1839	2284	3709	3377	5000
DSG2	1327	1310	1579	1991	1998	2373	1513	2114	1145	1470	1675	1364	1114	1336	1623	2060	1775	2155
GEMIN8	38	36	54	62	89	95	57	58	34	56	50	52	31	55	48	93	53	93
OFD1	100	112	146	250	247	289	155	197	109	158	198	190	95	120	144	193	176	195
GPM6B	10	10	22	21	25	33	16	26	4	12	12	18	16	17	17	17	12	24
MAGEC2	0	0	0	0	0	0	0	0	0	0	0	0	0	0	0	0	0	0
PREX2	0	2	4	4	2	9	6	6	2	1	2	3	0	2	5	7	3	5
WDR37	116	135	198	376	490	491	177	234	153	385	371	396	198	211	190	465	419	489
YTHDC2	224	274	314	529	516	680	336	446	281	403	444	364	294	304	390	539	425	559
CTPS2	59	68	85	135	150	166	76	118	74	73	92	97	69	96	86	139	124	150
ATP6V1H	430	458	664	757	807	992	498	662	476	524	715	653	498	471	656	851	767	882
POLR2B	855	898	1185	1674	1724	2208	1067	1452	960	812	1411	1323	1042	1110	1224	1815	1494	1803
FAM214A	68	76	65	236	223	286	80	129	77	219	168	176	84	80	109	227	177	278
ARAP2	47	45	48	130	113	148	50	86	43	64	95	95	36	53	48	102	86	149
TPR	1417	1404	1786	2665	2762	3360	1815	2564	1358	1273	2166	1937	1483	1784	1905	2521	2121	2712
CP	1	2	0	0	0	1	0	0	0	0	1	1	0	0	0	0	0	2
KIAA0556	175	135	211	279	348	361	204	239	151	281	254	235	152	165	184	334	266	369
DTNBP1	6	6	11	15	15	18	8	14	10	41	9	13	8	10	8	14	9	16
XK	0	1	4	1	1	0	3	2	1	2	1	2	0	2	2	1	1	1
ANO2	2	4	5	4	3	6	0	3	2	3	9	2	4	9	4	4	2	2
C12orf4	148	140	193	338	360	466	189	265	187	177	277	247	193	166	220	327	326	368
SCML1	60	66	61	116	154	167	91	118	52	91	95	89	51	70	74	127	110	150
WWC3	75	96	139	180	231	252	97	135	88	202	171	141	88	107	127	219	139	195
ARHGAP6	4	2	3	4	2	5	5	14	5	3	2	9	0	4	8	6	4	4
FAM184B	0	1	2	0	0	0	0	0	0	0	0	1	0	0	0	0	0	0
MAP4	2019	2035	2778	3902	4453	5026	2416	3378	1928	4004	3361	3273	1886	2350	2649	4318	3738	4516
GOPC	903	1101	1108	2523	2580	3161	1201	1654	950	1309.22	2174	1871	1057	1297	1425	2501	2127	2619
ROS1	131	124	167	463	491	527	119	187	98	272.78	386	427	125	96	224	370	405	517
USP28	106	123	155	293	271	371	139	181	131	160	218	204	131	148	189	285	203	285
HDAC9	575	532	770	1068	1141	1311	591	801	374	669	931	750	294	355	575	1098	915	1188
TSPAN17	244	232	339	451	551	532	253	358	262	319	365	352	271	297	333	615	424	571
NOP16	114	87	124	155	220	234	155	201	129	125	186	151	143	167	142	242	177	213
CC2D2A	125	157	165	304	357	413	167	313	135	192	278	238	155	184	198	325	270	313
RRM2B	454	454	584	1035	1145	1408	588	785	469	481	836	788	511	526	609	1001	881	1098
ZNF800	124	127	180	334	315	371	183	216	156	210	271	207	143	163	164	295	246	324
TNFRSF17	0	3	0	0	0	0	0	0	1	0	0	0	1	0	0	0	0	0
SNX29	160	166	229	382	358	439	214	265	150	264	298	291	167	182	232	387	291	395
LMO3	0	0	0	0	1	7	1	1	0	1	4	0	0	0	0	5	1	3
MRPS10	203	205	265	439	434	559	263	373	239	177	326	333	278	319	298	424	318	441
GUCA1A	0	0	0	0	0	0	0	0	0	0	0	0	0	0	0	0	0	0
RSF1	391	322	491.18	1028	946.43	1119.39	484.28	675.36	296	809.4	774.46	620	337	467	426	844	737.82	890.14
VPS13D	855	892	1269	1751	1812	2155	1049	1576	1009	1526	1438	1367	929	1070	1276	1838	1555	2040
CELF2	229	213	280	371	375	421	269	333	210	212	279	229	164	180	264	330	255	328
FAM120A	886	996	1255	1854	2108	2447	1135	1613	977	1532	1650	1449	925	1101	1301	2068	1745	2275
R3HDM1	152	133	170	357	264	353	207	250	121	290	229	228	112	179	185	245	224	301
COL9A2	7	6	6	13	10	18	7	3	6	7	4	3	1	9	7	11	9	7
KITLG	339	354	429	806	834	1032	456	563	376	367	613	559	375	417	512	728	592	841
ERCC8	25	40	41.39	97.69	106.36	136.2	51	77.29	44	47	77	65.92	52	67	77	110	80	117
ADAMTS6	427	406	598	634	557	722	510	694	367	385	477	435	360	402	599	632	522	674
H6PD	242	253	367	460	684	646	268	419	251	586	461	438	269	313	383	629	549	588
VAMP3	1181	1150	1589	2316	2554	3109	1425	1956	1183	1187	2036	1765	1164	1305	1580	2336	2050	2373
PER3	7	7	15	28	37	34	17	14	9	28	23	19	11	13	14	31	34	24
UTS2	0	0	0	0	0	0	0	0	0	0	0	0	0	0	0	0	0	0
TNFRSF9	0	0	0	0	2	2	1	0	0	1	0	0	0	0	0	0	1	0
EPN3	56	43	80	71	54	72	54	47.72	44	41.75	38	48	34	57	56	89	46	71
SRD5A2	0	0	1	1	1	1	0	0	1	7	3	1	0	0	0	1	2	0
LTBP1	3660	3873	4963	3804	4482	5143	4821	6411	3818	1968	3486	2984	3404	3881	4709	3879	3424	4428
RCN1	930.8	739.91	907.85	2642.62	2733.56	3265.34	943.93	1413.23	694.84	1845.32	2489.81	2133.51	846.96	1064.68	1164.87	2472.82	2207.43	2809.89
ELN	0	0	0	1	0	0	0	0	0	0	1	1	0	0	0	0	0	1
RFC2	73	72	104	64	106	112	107	139	80	41	64	65	82	102	94	106	70	101
ARID1B	170	171	205	441	415	441	215	284	136	654	346	286	165	197	204	395	331	448
CLPTM1L	370	428	595	685	916	1059	482	685	478	597	696	656	445	534	607	974	802	1057
NEDD4L	516	471	657	1150	1300	1554	577	705	408	905	1003	892	387	463	618	1292	1050	1247
FOXP3	0	1	0	6	2	2	0	0	0	4	1	0	0	0	0	1	0	1
PPP1R3F	9	13	17	19	26	27	17	18	10	34	19	15	13	18	17	31	22	34
HEXB	530	577	736	1009	1122	1384	691	921	586	497	961	848	605	602	762	1075	922	1127
PTCD2	32	43	53	125	126	117	62	82	46	49	89	84	56	70	69	125	93	102
KIAA2022	0	0	1	1	3	2	3	3	0	2	2	2	2	1	3	3	2	1
JKAMP	254	301	334	554	571	753	301	412	260	265	455	404	324	286	338	586	463	548
DKK3	2027	2127	2672	4161	5057	5902	2466	3481	2022	2514	4168	3745	1897	2246	2815	5373	4274	5575
ARHGEF5	509.72	425.5	646.4	810.81	1029.59	1104.77	525.04	728.24	399.38	709.31	762.03	767.69	410.38	517.46	578.55	1089.14	761.68	1026
NFE2L3	8	7	13	58	71	79	7	13	10	35	61	39	11	10	15	44	51	59
MCUR1	83	105	109	147	189	208	99	168	114	130	136	119	98	116	119	170	137	159
LIMA1	4603	4480	6034	6951	7661	9005	5639	7535	4408	3484	6065	5085	4420	5095	5916	7518	6150	7601
LETMD1	125	166	228	216	223	285	176	265	147	181	186	160	133	174	202	267	236	268
SLC4A8	34	31	43	72	67	81	26	59	24	56	71	44	26	36	34	63	68	51
LAMC3	0	0	0	0	0	0	0	1	0	0	0	0	0	0	0	0	0	0
PTGER3	0	0	0	0	0	0	0	0	0	0	0	0	0	0	1	0	1	1
TNIP3	47	35	53	131	154	181	47	75	34	84	146	109	56	46	88	114	95	159
MAPK9	135	138	182	302	280	344	188	260	145	180	231	230	149	160	191	304	231	303
COL23A1	4	3	3	0	0	1	3	3	2	0	3	1	1	4	2	2	2	0
BCAR1	222	214	382	393	592	627	279	349	262	607	453	425	271	323	352	581	439	646
FAM160A2	80	91	152	158	188	184	127	120	105	165	135	134	100	126	137	183	181	208
HERPUD1	714	630	1026	915	1075	1279	657	796	494	583	825	756	538	508	808	1054	927	1120
HOMER3	350	338	432	469	716	636	365	551	333	428	511	457	294	350	396	707	399	583
RAD51	9	23	21	15	22	27	14	24	19	16	17	10	18	17	23	16	15	16
POLQ	53	58	67	41	57	46	81	111	64	39	34	27	62	91	83	72	31	25
PIK3CB	68	51	73	166	118	156	61	95	56	212	97	114	50	55	71	115	99	175
CYBA	139	129	156	288	464	466	150	189	163	333	326	319	124	137	220	411	290	381
THOC3	344.24	265.11	388.27	415.09	514.62	580.75	346.69	527.7	331.3	262.41	356.27	297.25	281.91	356	368.35	384.33	358.51	492.65
HEBP2	316	332	411	551	567	713	327	523	320	283	495	387	340	377	417	522	496	634
MPHOSPH9	157	153	183	308	290	373	191	229	145	186	249	227	157	187	178	314	232	276
PLEKHA5	235	229	315	590	566	668	298	457	241	352	466	374	241	297	373	487	475	538
PRSS8	23	14	40	16	25	43	23	23	26	23	31	26	26	21	31	37	43	56
SIKE1	252	332	371	667	699	912	386	478	336	301	538	423	356	394	419	772	593	739
RRP12	158	142	202	313	403	445	179	220	164	261	294	306	153	208	221	473	311	400
FNIP2	254	214	366	419	427	496	308	407	195	313	368	284	199	200	326	407	369	455
MSMO1	1132	1272	1690	3341	3892	4704	1395	1884	1477	1811	3132	2705	1600	1463	1843	3951	3490	3932
TTC17	332	374	471	909	988	1209	501	690	361	557	813	730	430	496	545	942	766	1017
ALX4	0	0	1	0	0	0	0	0	0	0	0	0	0	0	0	0	0	1
FSTL4	71	65	78	70	67	116	93	121	57	33	53	54	56	68	82	85	57	76
FOXN3	385	383	458	729	827	1032	470	679	378	547	611	557	376	412	531	717	663	796
METTL24	0	0	0	0	0	0	0	0	0	0	0	0	0	0	0	0	0	0
AKR7A2	257	239	320	296	389	423	259	361	283	209	284	277	251	249	322	378	287	375
MRTO4	184	180	257	265	312	403	220	344	217	223	245	238	238	274	271	388	330	324
NNAT	3	1	1	3	2	5	0	2	2	1	3	0	1	0	1	4	3	2
USE1	39	59	70	73	79	92	47	64	39	35	62	72	34	37	56	98	64	78
MCF2L2	5	2	4	6	7	4	0	5	0	6	6	5	2	6	5	2	5	2
NRIP2	0	0	0	0	0	0	0	0	0	0	0	0	0	0	0	0	0	0
LAMA3	5400	4954	6765	8032	8928	10513	5578	7724	4921	3919	7156	6108	3679	5005	6199	9682	6574	8701
AP5M1	181	210	236	556	588	698	270	345	212	308	485	399	239	262	279	599	530	560
ANAPC4	122	118	146	307	273	347	158	185	128	159	234	177	165	178	169	265	224	308
KCNQ1	0	0	0	0	0	0	0	0	0	0	0	0	0	0	0	0	0	0
TRAPPC3	307	325	427	688	747	854	397	554	369	398	567	539	337	404	474	735	666	768
THRAP3	1225	1131	1445	2336	2564	2921	1503	2128	1140	1442	2024	1845	1112	1485	1509	2436	1988	2555
PHPT1	376	351	605	449	635	699	434	542	380	319	497	467	344	341	474	829	588	757
ENTPD2	0	0	0	0	0	0	1	0	0	0	0	0	0	0	0	0	0	0
LY75	1	0	1.04	5	0	5	0	8	2	1.12	5	4	1	1	1.02	2	1	5
ARID4B	249	260.87	270.97	709	708	864.36	362.49	508	282.5	408.16	529.79	492.55	317.28	437.35	384.75	657.23	544	705.57
OPN3	121	154	166	416	434	575	173	251	155	244	383	302	151	168	188	450	388	464
SDCCAG8	185	201	250	331	323	385	220	302	155	189	278	222	183	224	213	284	240	323
PTPRN	2	0	1	1	0	1	0	1	1	2	1	0	0	0	1	4	0	3
HHAT	48	54	67	143	189	235	71	89	49	95	122	131	59	58	67	226	152	178
KIF1B	395.46	434.06	502.18	1102.94	1060.89	1353.91	513.68	668	432	883.02	879.06	745.64	466.7	505.49	625.04	1064.44	928.54	1175.35
FOXC1	28	18	30	59	63	82	21	34	20	56	55	39	26	30	30	52	49	55
TBC1D22A	110	111	147	138	165	182	123	137	102	132	117	122	109	102	125	163	123	200
SYNE2	430	435	503	487	463	610	503	740	382	291	327	321	356	470	583	439	346	479
PLEKHH1	3	2	3	8	7	1	2	1	5	9	3	2	3	3	4	6	8	7
ATP9A	54	46	71	229	268	317	66	97	50	216	197	210	61	68	85	317	235	272
SPO11	0	0	0	0	0	0	0	0	0	0	0	0	0	0	0	0	0	0
CBLN4	0	0	0	0	0	0	0	0	0	0	1	0	0	0	0	0	0	0
CHRDL2	0	0	0	0	0	0	0	0	0	0	0	0	0	0	0	0	0	0
FAM168A	296	323	380	556	595	641	398	521	311	494	474	430	354	409	442	606	496	671
RELT	68	59	72	87	103	96	80	85	89	65	80	69	77	100	91	120	105	130
GALC	132	159	183	259	298	368	182	211	166	158	284	210	142	174	227	268	287	302
NOP58	322	327	419	535	592	731	471	635	369	285	488	461	427	529	425	667	480	606
SZRD1	575	669	852	1024	1290	1429	720	874	628	933	1076	934	601	734	843	1322	1051	1541
KCNH2	0	0	0	0	0	0	0	0	0	0	0	0	0	0	0	0	0	0
CUL1	374	381	439	740	756	901	479	623	406	431	625	608	446	453	507	766	616	778
FAM114A2	145	147	207	307	298	407	188	273	145	145	280	231	168	210	213	309	286	341
CYFIP2	109	110	152	162	171	232	150	186	99	114	131	142	107	136	143	198	154	167
TAB2	396	311	433	864	807	991	408	662	302	646	640	629	291	361	439	735	612	815
GINM1	179	172	213	309	360	433	195	308	177	233	280	271	196	175	223	362	325	361
EIF2AK2	706	599	661	1581	1732	1817	688	1061	576	1153	1326	1160	620	753	798	1746	1150	1629
USP36	172	169	247	358	389	421	182	241	154	423	266	288	166	203	181	411	298	419
KMT2C	754	680	974	1845	1613	1895	865	1320	692	1673	1255	1176	687	871	999	1435	1214	1919
MCOLN3	1	2	0	8	9	9	2	2	0	6	6	8	2	0	2	2	6	5
CCDC85A	0	0	0	0	0	1	0	2.78	1	3	1	2	0	0	0	0	1.55	0
PUM2	304	306	352	828	696	902	404	536	282	678	654	610	288	350	412	675	612	857
MRPL43	176	157	223	260	372	415	171	280	171	155	249	237	161	189	196	344	259	345
ITIH4	1	2	3	1	2.41	1	2	1	0.57	0	1.93	0.29	2	2.21	3	3	5	2.79
ITIH1	0	0	0	0	0	0	0	0	0	0	0	0	0	0	0	0	0	0
C4orf27	47	54	48	106	111	123	60	81	47	59	75	102	54	75	72	109	87	78
ZFR	603	612	795	1966	1948	2397	832	1226	662	910	1690	1429	752	968	843	1916	1476	1879
ZNF280C	52	54	61	129	116	167	77	88	43	87	106	108	66	65	56	119	88	134
NPFFR2	0	0	0	1	0	0	0	0	0	0	1	0	0	0	0	0	0	0
PHF21B	0	1	1	0	1	0	1	0	3	1	2	0	1	1	1	2	0	0
TRAF1	52	49	84	81	112	110	39	68	43	82	82	94	29	32	33	95	94	91
RC3H2	668	700	930	1260	1214	1664	833	1109	656	692	1002	905	643	670	815	1215	1037	1382
PCGF2	38	27	34	80	72	72	33	50	32	156	66	45	22	42	52	75	54	101
IL17RB	0	0	0	0	1	0	0	0	0	0	0	0	0	0	0	1	0	0
TRAF3IP2	542	558	849	889	1103	1138	643	898	586	634	818	735	524	604	729	1038	896	1069
GYG2	0	0	1	0	1	0	0	0	0	0	0	1	0	0	1	0	3	0
DCBLD2	4441	4731	5846	9603	10577	12295	5423	7518	4506	5621	8287	6835	3993	4221	5224	9187	7974	8886
SERPINB3	1	0	0	0	0	1	1	0	2	4	1	1	0	0	3	0	2	6
SOAT1	470	551	674	967	975	1235	582	738	516	508	780	676	473	511	693	971	902	992
PKP2	118	109	162	251	277	333	139	181	129	140	214	187	101	122	136	213	166	218
MSH4	1	1	4	2	3	3	0	0	1	2	1	1	1	2	0	1	2	5
F7	0	0	0	0	0	0	0	0	0	0	1	0	0	0	0	0	0	1
GDI2	1387	1479	1962	2386	2585	3039	1912	2627	1554	1143	2146	1831	1590	1819	2046	2578	2333	2613
PRDM1	62	60	76	125	135	129	70	101	68	146	99	110	116	111	101	137	115	182
ATG5	196	233	284	446	493	602	282	371	279	230	423	394	288	264	317	441	439	577
TMCC3	141	167	238	192	203	214	173	249	174	126	157	120	183	183	211	244	200	209
PITHD1	100	128	165	199	231	263	133	187	143	135	198	188	137	165	159	257	208	204
MTA3	144	137	203	299	293	376	172	254	129	204	273	239	146	168	165	317	256	338
USP13	55	68	75	107	117	135	75	105	48	124	77	76	58	64	79	113	99	129
ATP11B	491	562	694	981	1069	1233	672	845	574	454	807	777	580	593	722	905	791	1033
LAMC2	45855	45966	65369	76344	95456	101196	52063	69568	45014	47399	75355	67562	41773	46021	64194	96721	84612	107491
CDK14	51	47	69	107	115	134	55	90	43	55	85	75	59	64	74	123	97	108
SEC61A1	2701	2904	4064	4774	6063	6515	3363	4571	2979	3711	4801	4495	2899	3105	4050	6257	5455	6751
PPP1R12A	708	610	769	1311	1235	1533	787	1037	577	691	1045	986	611	763	810	1213	953	1223
RASGRF1	0	1	2	1	0	0	0	0	0	2	0	3	0	2	1	2	1	0
CAMK2B	0	1	0	0	1	1	0	0	0	1	1	1	0	1	0	1	2	0
CROCC	45	54.42	64	69.11	147	111	65	74.26	51	106	70	78	39.89	62	64	129	74	108
POLR3E	133	152	197	284	324	360	212	292	173	210	260	277	172	203	233	343	266	330
ATP2B4	1188	1163	1586	2130	2343	2475	1346	1879	1172	1420	1878	1556	1082	1122	1616	2104	2026	2489
ZC3H11A	1640.07	1660.43	1987.97	3473.03	3340.38	4375.37	2062.25	2794.35	1551.77	2135.07	2797.55	2520.04	1631.18	1729.71	2140.77	3193.9	2847.73	3672.64
RIOK2	181	182	227	405	457	547	271	348	208	210	332	327	196	267	238	414	327	412
YIPF1	84	111	108	229	252	292	108	185	101	103	212	204	104	116	138	233	195	255
NDC1	166	249	276	319	277	404	282	366	253	170	241	255	247	294	303	330	263	312
DGKG	2	4	5	13	13	8	3	6	6	8	9	22	2	7	5	10	13	9
FLYWCH1	180	207	282	454	558	584	242	341	245	566	420	375	245	235	295	585	408	572
UNKL	25	25	39	72	52	77	31	50	19	70	43	58	23	29	37	57	50	65
TBXAS1	3	0	5	2	1	1	3	6	0	2	3	4	4	2	4	5	2	4
PARP12	180	167	239	402	545	579	180	246	161	318	433	343	160	194	268	634	378	568
ALDH18A1	757	755	986	1268	1535	1673	932	1263	860	710	1175	1136	829	953	1089	1469	1318	1667
TARBP1	96	104	107	193	232	231	130	166	100	160	181	120	126	102	135	211	160	199
PET112	128	121	166	177	210	232	128	208	132	122	149	149	109	142	144	186	153	226
MXD1	60	64	72.06	121	135	159	68	77	58	105	102	104	65	91	76	124	126	142
CDK17	407	417	538	745	866	1016	480	706	412	485	713	564	377	420	555	784	701	804
DNAJC25	64.76	74.18	59.49	124.04	168.55	226.63	97.83	141.5	118.42	104.79	148.19	131.53	129.42	127.98	141.49	132.2	133.01	187.64
SLC2A3	251	236	321	313	378	379	316	382	271	242	283	274	310	352	379	332	347	378
PSD	0	1	3	3	3	0	0	0	3	0	1	1	0	1	0	5	0	5
CTDP1	120	138	144	296	379	380	177	254	174	232	277	220	195	211	209	356	276	343
YBX3	737	801	1024	1128	1279	1339	913	1237	759	1010	923	862	780	875	983	1229	1067	1218
STYK1	10	16	23	30	18	35	22	21	18	20	15	12	22	17	23	27	32	47
WNK1	655	611	788	2112	1561	2021	706	1181	487	2516	1211	1357	569	726	783	1474	1262	2049
RPS17P5	0	0	0	0	0	0	0	0	0	0	0	0	0	0	0	0	0	0
CCAR1	596	508	642	1260	1363	1657	789	1007	572	583	1038	1006	609	817	746	1163	960	1222
OGFR	160	178	200	225	403	388	173	255	187	213	266	275	189	177	239	411	279	391
GNA15	300	258	468	297	374	404	291	399	300	205	304	253	271	266	397	423	316	446
CREB3L3	0	0	0	0	0	0	0	0	0	0	0	0	0	0	0	0	0	0
PIGV	99	129	165	239	325	322	126	185	114	200	271	234	106	124	194	288	273	313
PTPRU	222	179	303	224	336	294	226	399	217	268	206	220	203	262	277	334	264	344
SNRNP40	197	227	284	339	367	447	271	349	246	214	295	287	264	266	292	389	331	392
RIMBP2	12	12	8	18	21	28	11	13	6	11	15	18	9	8	6	25	16	27
COL11A1	121	80	121	278	308	355	117	156	102	146	233	220	111	110	154	307	234	324
QSER1	225	243	283	715	476	580	287	538	249	712	439	431	256	311	332	448	420	672
MPC1	60	72	78	129	139	202	77	119	66	78	168	98	61	69	89	168	166	163
ACAA1	170	134	210	241	340	314	196	218	159	301	283	260	153	189	243	382	246	360
BCAT1	431	482	495	1419	1483	1634	543	729	470	781	1248	1081	607	552	678	1491	1298	1456
HDAC7	179	159	219	258	308	302	166	213	155	525	241	225	140	207	218	332	282	368
LZTS1	11	9	11	25	30	36	10	18	8	30	20	28	14	16	16	25	14	23
PRDM6	1	0	0	2	2	5	0	1	0	0	6	2	2	3	0	1	3	3
WNT8A	0	0	0	0	0	0	0	0	0	0	0	0	0	0	0	0	0	0
SPAG4	25	31	41	27	51	35	29	41	31	24	37	39	29	33	25	43	35	49
NCKAP1	1475	1681	2181	3256	3390	4455	1869	2593	1757	1944	2724	2535	1723	1714	2227	3365	3058	3790
MRPS35	236	277	305	421	476	559	331	424	264	220	360	296	232	328	348	447	381	480
GUCY1B3	5	7	7	14	14	25	5	12	3	4	10	11	7	6	10	14	11	12
SFSWAP	234	239	299	373	416	449	293	398	219	383	313	290	190	322	295	390	311	426
TNK2	144	119	165	160	259	246	127	196	137	344	156	198	145	130	192	256	174	234
MON2	358	340	387	754	687	916	398	542	315	569	564	495	330	383	453	665	553	726
CDH3	2832	2647	3770	3962	5385	5766	3360	4778	2793	2504	4045	3734	2597	3149	3899	5764	4131	5455
ARSF	0	0	0	0	0	0	0	0	0	0	0	0	0	0	0	0	0	0
GPBP1	310	328	412	663	674	883	390	543	303	395	543	460	347	358	453	641	497	697
DGAT2	6	19	14	43	49	57	12	19	23	35	48	39	23	23	31	56	57	87
ZNF112	76	92	114	166	189	253	84	161	99	97	149	137	69	92	119	194	153	236
CS	750.26	828.06	1115.12	1315.99	1495.02	1712.99	970.43	1376.94	976.54	879.55	1192.86	1196.61	829.41	934.52	1146.37	1653.11	1341.46	1614.85
LTK	0	0	0	0	0	0	0	1	0	0	0	0	0	0	0	0	0	0
MRPS24	197.38	198.13	330	344	392	492	243	376	222.03	227	340	339	208	224	288	425	336.58	489
ELMO2	170	174	212	397	464	510	193	249	168	333	350	368	173	211	238	523	364	529
WAPAL	429	462	532	1013	1138	1346	578	885	568	659	943	797	568	681	640	1065	926	1081
VMP1	2900	3362	3771	5025	5175	6025	4079	5548	3340	3075	4067	3593	2482	2432	3964	4751	4177	5020
APPBP2	386	349	464	765	909	1147	477	664	387	414	718	617	422	420	472	842	708	883
POLD1	146	127	221	121	179	167	122	212	156	108	108	116	128	151	184	156	113	163
SEZ6	0	0	0	0	0	0	0	0	0	0	0	0	0	0	0	0	0	0
EIF4B	4925.81	5122.69	6373.63	7824.84	8947.76	10797.8	6646.74	9364.52	4767.58	4001.91	7340.88	6385.81	4860.76	6337.83	6555.51	8576.84	7321.25	8659.75
SLC6A16	1	0	0	0	2	1	0	0	1	1	4	2	0	1	0	1	0	0
GLTSCR1	4	1	3	3	8	12	8	5	3	45	4	8	2	6	7	5	2	5
SPHK2	41	52	67	115	153	149	54	71	47	148	89	95	48	64	49	168	108	145
RPL18	2315	2510	3610	2588	3708	3739	2868	4048	2598	1883	2822	2519	2185	2886	3332	4004	3043	4003
CA11	17	8	18	43	24	40	17	21	20	14	27	23	15	20	21	50	23	43
ISOC2	85	134	200	186	305	303	122	205	124	212	204	201	153	151	206	326	254	302
U2AF2	643	598	846	942	1272	1366	697	1000	653	797	938	845	599	723	829	1293	1005	1377
EPN1	215	199	321	340	480	408	207	354	228	559	302	282	193	244	233	456	331	487
MED29	116	118	156	249	324	380	143	197	117	182	253	202	114	158	161	310	257	303
AHRR	15	22	34	66	85	95	20	43	16	128	66	61	16	18	30	92	56	87
GSC2	0	0	0	0	0	0	0	0	0	0	0	0	0	0	0	0	0	0
ZNF275	109	129	183	290	265	295	159	188	108	235	239	227	101	130	149	279	237	289
MTMR1	228	300	329	435	475	570	305	375	255	325	394	342	258	285	348	469	387	516
GPC1	651	667	992	665	961	1027	693	1018	623	1005	572	626	616	691	798	890	665	887
ADCK1	18	12	23	48	62	63	26	29	26	50	36	50	23	31	33	73	49	47
HAGH	51	49	78	69	90	91	66	82	55	52	50	66	38	36	53	71	57	71
RNF4	398	418	563	838	1058	1213	564	704	541	530	821	779	456	586	593	1052	911	1037
CASP8	137	149	168	344	351	440	175	276	179	230	281	272	190	204	200	377	326	366
LIMCH1	8	3	13	39	21	32	12	11	6	15	23	31	4	4	7	27	19	27
ASUN	312	326	335	425	451	543	355	480	293	212	372	282	279	340	357	397	376	433
TM7SF3	852	936	1232	1374	1563	1897	1099	1414	947	653	1236	1178	935	1026	1235	1585	1278	1628
DLX3	1	1	0	0	1	2	1	0	0	0	0	0	0	0	1	1	0	2
SPA17	47	55	66	71	104	110	49	76	65	43	60	57	39	52	45	75	78	76
TSPAN32	0	0	0	0	0	0	0	0	0	0	0	0	0	0	0	0	0	0
WISP2	0	0	1	4	4	3	0	2	0	1	1	0	1	1	0	0	0	0
DMRT3	0	0	0	0	0	0	0	0	0	0	0	0	0	0	0	0	0	0
ST3GAL6	12	8	9	31	23	28	4	11	12	20	16	30	16	9	13	27	16	43
ATP2C2	0	0	0	0	0	0	0	0	0	0	0	0	0	0	0	0	0	0
NGFR	0	1	2	1	0	0	0	0	0	1	0	1	2	0	2	1	0	0
CDON	17	13	12	59	56	77	27	30	6	69	58	55	13	8	19	54	33	50
TAF2	305	300	450	634	668	795	404	557	310	302	546	516	339	358	430	669	532	673
HIPK2	462	421	632	1202	1055	1242	492	800	366	2421	909	850	375	504	575	950	840	1327
TNPO3	315	345	433	616	715	805	393	523	329	453	553	513	335	356	432	690	590	689
MEF2BNB-MEF2B	0	19.83	8.83	22.21	22.39	6.8	12.1	28.1	12.95	3.48	28.77	7.92	21.25	28.09	0.53	45.64	0	17.34
RFXANK	142	137	185	204	298	293	176	230	175	191	250	245	168	192	194	349	276	318
TMEM161A	96	96	146	129	237	184	114	155	111	150	149	158	88	106	120	179	171	222
LPAR2	21	11	13	51	42	60	20	14	14	43	24	36	16	19	20	48	37	43
CTSA	403	414	534	942	1140	1145	455	689	410	738	907	841	356	459	512	1114	895	1109
SUGP2	485	535	639	972	1166	1303	583	866	522	1153	876	866	547	592	696	1076	927	1224
SLC12A2	214	229	320	500	481	674	249	398	252	246	360	297	287	269	323	435	405	482
SNX24	74	72	60	170	145	182	75	116	65	90	114	121	54	86	94	138	107	150
EYA2	0	0	0	0	0	0	0	0	0	0	0	1	0	0	0	0	0	0
CNN2	1352	1311	1868	2961	3558	4118	1608	2213	1326	2732	2832	2716	1255	1487	1925	3537	2764	3667
ABCA7	48	57	82	74	103	108	68	69	51	171	72	75	45	45	76	81	67	95
SNCAIP	2	5	12	13	10	16	7	6	8	10	7	10	8	11	12	22	11	12
DDX20	129	143	170	339	339	430	160	229	150	182	276	253	155	179	179	337	271	333
BTBD1	603	610	710	1138	1281	1512	737	994	613	525	992	800	632	666	797	1127	1027	1222
FAR2	72	61	67	119	112	124	88	96	72	49	94	73	75	69	97	125	78	119
BCAS1	0	0	0	0	0	0	0	0	0	0	0	0	0	0	0	0	1	0
POU1F1	0	0	0	0	0	0	0	0	0	0	0	0	0	0	0	0	0	0
CHI3L2	6	3	8	19	38	26	11	8	12	16	23	29	6	4	16	23	21	24
SBNO2	248	238	389	309	518	459	260	359	283	482	330	313	277	276	326	434	353	503
PMS1	62	74	89	206	208	241	94	148	102	135	141	151	95	133	115	168	160	195
HMG20B	329	320	413	467	597	605	305	517	278	403	443	464	310	353	383	576	419	561
CALCRL	41	57	63	63	83	138	57	91	40	40	57	59	39	36	60	69	72	92
TAF11	72	71	87	155	174	204	90	115	85	112	148	143	108	87	113	175	126	208
ANKS1A	142	136	203	261	315	338	157	244	144	279	221	250	150	185	159	314	262	349
AP3D1	844	837	1206	1572	2062	2165	959	1262	757	1477	1431	1450	767	946	1093	2009	1498	1903
ZNF76	76	85	98	131	157	201	103	122	71	128	139	122	83	91	108	171	115	191
SLC9A3R2	4	8	9	20	24	18	13	15	10	18	24	17	5	8	5	32	24	29
NTHL1	18	21	32	33	47	47	19	25	26	23	26	30	16	21	25	40	30	63
UHRF1BP1	51	68	73	131	132	129	71	79	61	75	90	88	54	63	70	144	99	125
GNAI3	868	932	1159	1223	1465	1693	1036	1378	952	577	1157	1006	989	960	1238	1484	1277	1490
IPO5	1136	1243	1627	1943	1921	2414	1413	2035	1314	1279	1575	1490	1307	1415	1745	2091	1932	2145
OAT	744	891	1163	1720	1859	2267	1035	1402	951	857	1608	1257	1025	1024	1240	1946	1702	2034
WDR3	308	321	404	599	694	771	412	568	313	336	482	461	336	435	394	639	490	583
PKN2	423	474	551	852	924	1013	547	697	409	438	741	627	444	456	576	812	817	899
WDR18	145	123	200	135	211	204	134	199	147	165	152	163	159	154	167	246	162	219
TRAM2	294	319	452	1071	1139	1376	386	566	362	966	897	916	379	394	471	1191	971	1281
NTN1	49	39	82	195	198	245	57	65	56	230	199	243	56	52	96	269	210	260
GLP2R	0	0	0	0	0	0	0	0	0	0	0	0	0	0	0	0	0	0
MCM10	40	30	35	21	38	31	43	64	53	11	14	16	39	69	50	32	25	17
DGKA	1054	1034	1358	1296	1444	1580	1214	1487	980	805	1124	976	856	1151	1344	1421	1209	1467
ERBB3	1	1	6	10	22	22	1	5	4	6	11	7	4	3	2	17	8	21
ROPN1	0	0	0	2	2	0	0	0	0	0	1	0	0	0	0	0	0	0
ANKRD44	3	6	5	10	7	22	5	16	5	10	7	8	3	11	5	16	17	23
KARS	912	912	1172	1291	1527	1717	1095	1470	943	685	1180	1122	907	1014	1177	1531	1359	1569
ADAT1	95	100	133	218	257	264	120	206	106	168	205	169	119	146	148	255	213	256
PDIA5	259	222	319	486	586	680	328	424	248	372	453	404	224	295	314	580	482	576
TBC1D22B	78	97	107	195	233	213	108	138	86	132	138	122	65	98	125	203	146	196
NDUFB4	225	273	338	372	402	478	278	406	276	158	342	334	271	296	354	415	349	391
SPEN	214	164	240	731	524	631	220	391	181	1380	417	455	247	293	239	551	428	736
MYLK	584	651	744	1442	1573	1877	812	1064	522	969	1295	1179	518	771	886	1691	1368	1708
ZC3H15	401	457	543	813	853	1072	566	779	447	373	693	591	451	563	606	848	635	829
MAP2K4	255	285	368	419	489	657	378	465	323	236	390	328	311	314	369	432	388	486
TMEM206	43	52	67	103	95	138	52	61	47	66	96	101	43	59	55	117	106	130
SNAP91	0	0	0	1	0	1	0	0	0	1	1	0	0	1	0	0	0	1
SLK	1114	1060	1250	1721	1815	2116	1377	1774	1010	865	1433	1223	1136	1360	1366	1736	1401	1725
CYB5R4	139	119	163	217	236	290	142	207	132	161	186	159	125	119	179	217	184	253
COL17A1	13691	13212	19246	15291	20237	21893	16785	22555	13359	8737	14988	13499	11842	14159	17987	20835	14958	19917
GSTO2	112	110	135	117	120	172	96	150	102	104	109	68	104	113	126	130	139	148
SEC61A2	33	35	52	68	79	87	39	75	55	59	77	57	51	49	38	100	52	98
PRKCQ	7	10	8	20	20	32	13	14	5	13	12	13	11	18	12	21	17	19
TLE2	0	1	4	10	8	3	2	4	0	11	7	3	3	2	9	13	7	12
ASB1	202	221	275	355	506	457	259	348	215	393	395	327	236	259	315	484	413	560
FAM107B	24	31	32	61	84	70	20	32	23	44	61	42	22	29	41	52	48	61
ME1	125	147	156	335	334	446	142	195	123	271	281	238	132	134	169	322	281	364
TBC1D1	450	483	612	803	994	1081	594	804	469	509	742	700	443	524	636	1002	852	1027
CDK13	369	366	425	880	910	1034	384	594	303	621	700	702	314	437	428	851	659	933
MTHFD2	414	476	590	597	704	840	530	679	469	339	614	517	490	425	665	781	688	728
SLC9A7	71	94	102	273	275	348	103	136	90	190	260	222	96	120	131	266	231	315
FOXJ2	65	59	75	147	175	191	72	121	62	243	105	92	66	82	63	160	131	190
YBX1	4332.67	3748.43	4577.46	6002.33	6722.3	7653.77	5037.68	7177.31	3828.56	2409.86	5584.87	4546.9	3301.73	4575.42	4710.61	6025.73	4883.83	5923.85
PDE4A	7	1	8	10	14	13	3	4	5	22	8	7	2	4	2	7	4	12
PPP2R5A	60	105	104	140	146	176	81	122	86	81	109	99	91	88	116	169	144	158
CTNNA2	0	0	0	0	0	0	0	0	0	0	2	0	0	0	0	0	0	0
ELAVL1	213	212	273	428	481	600	254	325	236	494	397	345	221	292	285	530	390	557
TIE1	0	0	0	0	0	0	0	0	0	0	0	0	0	0	0	0	0	0
DIP2B	533	510	692	1023	1027	1345	601	866	520	668	883	790	468	546	708	1011	834	1104
SMARCD1	290	319	390	539	643	665	360	502	318	410	464	470	307	373	430	605	529	598
KDM4A	456	464	602	1065	1127	1374	585	758	474	863	878	871	457	528	634	1209	891	1259
NFYC	91	87	88	160	170	172	88	148	74	110	152	141	81	106	100	208	135	198
ZMYND12	2	3	1	8	2	13	6	2	2	5	4	6	0	2	4	7	8	8
SLC9A3	0	0	0	0	0	0	0	0	0	0	0	0	0	0	0	0	0	0
NGEF	0	0	0	0	0	0	0	1	0	0	1	0	0	0	0	0	0	0
ASPM	194	207	246	102	126	124	269	382	207	73	58	71	259	220	295	101	111	96
CD84	0	0	0	0	0	0	0	0	0	0	0	0	0	0	0	0	0	0
ELOVL1	383	421	558	572	828	819	487	647	488	338	602	538	412	443	574	738	722	865
SPI1	0	0	1	0	0	0	0	0	0	0	0	0	0	0	0	0	0	0
ZNRD1	66	73	116	72	114	94	57	87	74	54	70	62	62	73	61	127	115	114
MPPED2	0	0	0	0	0	0	0	0	0	0	0	0	0	0	0	0	0	0
CLDN18	0	0	0	0	0	0	0	0	0	0	2	0	0	0	0	0	0	0
ZBTB11	248	261	298	629	623	791	329	452	286	357	487	411	312	346	367	611	507	648
ATXN3	176.9	133.44	165.48	334.53	341.59	406.26	198.28	274.82	166.44	165.61	314.7	256.72	174.6	204.5	182.18	361.6	289.82	309.21
GOLGA5	408	415	583	976	996	1195	547	857	450	398	811	728	477	512	628	941	728	875
FGFR2	37	33	33	67	60	80	60	75	35	58	43	57	36	65	43	78	37	69
LRRC40	149	155	185	252	333	376	217	284	184	150	236	200	164	205	220	285	275	316
ISOC1	47	58	79	112	134	114	63	78	45	58	89	86	48	68	59	109	100	121
EML1	336	360	499	824	939	1052	396	575	327	648	821	802	417	415	609	921	955	1073
TRMT11	43	63	101	130	135	150	91	107	60	78	109	88	75	73	99	100	90	113
THUMPD1	333	304	357	675	793	920	368	594	319	369	606	472	374	460	394	676	570	702
MSANTD3	368	328	460	440	536	606	405	528	342	292	415	384	288	330	396	504	463	530
KIF26A	1	1	0	0	0	2	1	1	1	2	0	0	1	0	0	0	1	0
ATG2B	261	283	343	659	609	764	348	456	275	425	534	497	264	342	346	605	545	705
ARFGEF1	593	506	690	1277	1168	1504	758	980	543	798	907	819	617	637	759	1124	972	1228
ACSM2B	0	0	0	0	0	0	0	0	0	0	0	0	0	0	0	0	0	0
ZFAT	74	71	103	138	166	229	87	120	57	117	162	147	58	86	119	189	136	194
MTFR1	181	188	212	364	367	453	253	338	228	199	321	286	207	231	298	337	371	417
STAG3	1.03	1	2.03	0	0	0	0	0	1.02	0	0	0	0	0	1	0	1	0
FECH	124	142	193	273	271	341	151	214	140	160	239	224	158	160	188	315	227	279
MYO9A	418	393	541	905	810	982	524	701	388	515	721	608	396	458	585	755	638	831
DDX3Y	499	601	675	1092	1158	1348	736	913	568	529	937	846	570	701	739	1129	937	1035
PFKP	1874	1718	2599	1703	2513	2273	2116	2599	1873	1253	1850	1593	1602	1819	2231	2103	1964	2483
IDI1	322	374	445	969	1130	1272	413	544	389	467	845	677	473	467	486	1097	924	1054
SP100	526.39	522.81	682.12	1144.72	1231	1404.25	537.25	819.25	545.07	699	1008.9	844.21	487.2	592.18	700.85	1297.31	854.5	1194.97
KLF6	862	777	1009	1083	1239	1232	789	1028	745	1175	952	797	641	793	839	1170	995	1249
PPAP2A	54	48	62	101	98	125	63	84	51	47	93	78	46	63	71	101	82	127
NEO1	218	190	254	538	505	628	277	390	196	462	458	380	221	262	286	587	428	587
TRAM1	1214	1212	1462	3204	3417	4099	1574	1973	1211	1668	2828	2235	1310	1337	1632	3127	2615	3217
PHKA1	39	47.71	54	110.69	134.82	144	62	105	52	79	111	86	44.48	58.44	67	114.86	120	122
TNFRSF1A	485	454	684	970	1260	1311	577	797	468	853	910	932	522	663	690	1236	993	1248
CACNB1	40	33	47	78	88	105	43	60	47	83	60	57	42	49	47	101	76	95
EVI5	208	195	315	490	440	574	261	323	241	360	379	336	233	230	304	423	405	516
STOML1	57	71	106	76	129	122	50	92	43	77	93	78	75	60	97	131	96	131
PKM	21904	20184	29115	29924	37865	40547	25909	35337	21183	20725	29822	28113	19304	24717	28469	37651	30451	39902
DHX29	347	382	438	845	884	1093	445	648	346	437	670	636	425	545	506	856	731	903
DNTTIP2	349	402	419	793	804	1011	463	705	378	365	658	611	430	537	454	769	686	782
METTL22	133	120	191	157	203	195	153	188	151	163	181	140	145	176	171	186	184	230
TP53BP1	581	649	746	1615	1610	1949	731	1047	594	1051	1353	1290	634	702	793	1632	1351	1773
TRO	204	195	274	468	517	613	236	316	213	295	437	453	178	231	264	569	446	599
RRP15	151	138	192	230	243	275	188	254	160	135	209	160	145	192	197	241	214	239
RHOA	2464	2618	3306	4551	5368	6069	3113	4285	2508	2988	4392	3809	2620	3023	3517	5010	4390	5166
DHX8	336	381	513	690	831	963	461	636	369	531	701	679	380	499	527	886	771	862
PMS2P4	10	5	0	13	24	15	8	9	8	16	10	7	10	15	5	10	7	15
PRKCZ	2	7	2	12	17	20	7	11	2	12	12	13	2	3	2	13	8	23
ZFY	183	160	188	385	389	472	231	280	168	216	321	246	183	185	229	364	323	386
IARS2	856	978	1207	1068	1125	1393	1082	1385	1018	627	929	866	909	905	1273	1205	1119	1215
SYT1	78	77	126	187	149	224	76	155	73	103	137	133	58	65	95	170	144	182
NAV3	449	427	648	773	889	1033	497	690	448	496	643	584	336	356	470	759	627	769
IDH3G	190	173	273	361	449	465	212	297	179	211	336	311	205	217	236	392	293	410
ROGDI	87	90	100	130	210	197	102	159	89	100	154	140	89	110	125	177	138	158
PDZD4	9	4	9	5	15	10	9	10	10	13	9	7	5	6	6	17	10	17
ATP2B3	0	0	0	0	0	0	0	0	0	0	0	0	0	0	0	0	0	0
ROCK1	764.49	766.9	916.89	1567.39	1522.19	1913.02	899.41	1312.76	724.94	950.37	1247.35	1008.4	680.79	864.74	1044.71	1389.46	1175.21	1418.6
CBFB	219	235	255	427	487	584	309	346	212	271	369	291	236	253	268	473	370	438
PDK3	62	69	85	112	98	145	90	109	74	70	94	96	71	77	102	96	95	133
HYAL2	204	235	328	317	432	472	267	337	236	253	371	336	212	275	273	494	373	545
HDAC4	61	69	80	87	111	130	64	99	58	151	81	76	62	70	90	103	84	127
RASSF1	61	52	84	123	160	182	71	108	68	122	141	141	83	100	92	196	137	186
FGFR3	7	8	9	2	3	10	23	7	6	6	5	1	6	10	15	6	2	8
IFI35	52	39	86	95	202	116	46	62	64	82	113	99	35	56	76	305	110	160
HEATR6	124	118	178	213	281	310	172	205	144	166	225	201	117	160	207	284	251	271
COASY	119	131	231	221	337	365	146	170	143	264	250	249	119	148	164	374	252	406
PLEKHH3	53	47	57	96	113	144	52	105	53	108	79	92	58	86	51	109	80	108
MEF2A	515	448	582	704	660	873	616	697	415	333	488	474	416	441	549	596	515	632
OTUD5	210	232	262	412	576	580	292	409	241	297	401	386	188	293	284	495	408	544
TFE3	284	244	374	467	559	675	315	403	267	493	441	460	225	302	336	587	502	632
TBC1D25	76	76	127	118	173	195	96	121	69	136	140	120	68	78	90	164	160	155
ACSL4	1424	1570	1874	2952	3039	3702	1735	2459	1493	1525	2607	2010	1457	1629	1943	2902	2658	3076
INPP5A	120	140	178	187	195	214	150	225	140	130	149	145	109	131	188	229	171	193
GPKOW	74	85	125	145	199	167	101	139	73	72	125	170	97	108	136	190	141	176
GRIPAP1	176	179	227	277	328	345	203	260	149	224	252	209	140	181	186	308	242	352
FTSJ1	359	394	655	584	795	801	514	694	477	399	524	515	457	500	605	793	644	804
PRR11	108	100	125	74	63	97	114	164	96	56	71	70	82	90	119	101	77	99
REEP1	0	0	0	0	1	1	0	0	0	0	3	0	0	0	0	1	2	1
ATP11A	79.41	70	92.54	175.89	169.61	199.39	72.01	108.84	61	322.69	97.68	147	78.23	74.36	75.29	165.58	127.75	210.53
POLR1A	504	620	777	1178	1333	1531	705	944	598	1119	987	1025	690	832	802	1420	1141	1263
LAPTM4A	867	885	1053	1759	1849	2325	968	1408	844	975	1701	1291	949	942	1188	1901	1650	1964
TTC7A	52	61	73	99	148	145	73	79	57	107	97	85	79	75	82	145	111	120
IP6K2	439	461	562	803	814	1028	539	786	459	514	646	668	467	552	561	855	707	879
STON1-GTF2A1L	9.94	11.87	8.28	44.18	27.36	1.2	15.48	25.25	0	14.33	0	24.14	0	12.74	16.41	9.53	0	14.33
SRBD1	166	152	183	261	241	335	206	255	171	141	248	194	153	208	214	245	207	267
CYFIP1	1289	1262	1780	1847	2260	2637	1523	2073	1346	1273	1851	1726	1203	1363	1765	2445	1925	2400
KIF2A	226	266	273.12	491	442	614	287	470.15	253	321	375	332	299.69	354.4	345	423	365	510
RASGRP2	1	1	0	1	2	1	0	1	0	1	0	0	0	0	1	3	0	1
PSME4	837	718	1072	1698	1515	1917	917	1289	687	1447	1353	1269	708	798	1026	1513	1329	1847
IFT80	232	214.81	259	504.46	472	657	294	397.22	234	239	416	382.98	242.74	289.08	317	443	388.05	498
SIRT2	277	298	366	448	604	602	332	457	286	293	452	436	255	343	378	573	488	595
ERLEC1	247	252	349	654	710	853	343	473	301	311	586	459	277	356	369	597	570	702
PPP2R5B	117	121	164	194	249	247	118	183	152	186	200	147	135	167	165	270	235	269
PYGM	0	0	0	0	1	2	0	1	0	0	0	0	0	1	0	0	0	2
PAGE1	0	0	0	0	0	0	0	0	0	0	0	0	0	0	0	0	0	0
PITX1	10	1	6	4	15	8	7	4	4	4	8	2	6	1	8	13	3	10
TRPC7	0	0	0	0	0	0	0	0	0	0	0	0	0	0	0	0	0	0
MAST4	404	379	527	689	567	735	413	619	315	832	455	463	296	381	466	671	498	742
GPR116	2	2	2	13	10	17	3	5	2	6	16	16	3	1	4	11	19	14
SDK2	248	224	323	386	425	440	276	376	243	948	343	346	218	257	350	502	366	569
ADAM7	0	0	0	0	0	0	0	0	0	0	0	0	0	0	0	0	0	0
NUP133	325	429	543	658	717	901	451	558	419	345	580	581	395	467	505	729	647	779
NUCKS1	2129	2265	2518	3284	3570	4287	2688	3674	2109	1806	2909	2376	2213	2492	2943	3258	2876	3567
VPS35	987	1101	1418	1715	1852	2315	1274	1725	1161	867	1462	1331	1097	1221	1337	2024	1620	1968
DNAJA2	516	510	621	901	1035	1210	583	908	515	450	762	748	520	661	679	1005	756	995
BCL3	10	13	22	9	20	35	8	19	10	40	5	24	16	12	15	16	20	23
KCNAB2	5	10	24	32	27	36	5	19	13	24	28	20	13	22	13	25	27	34
ABCC9	406	386	574	861	798	1002	545	683	438	431	664	599	409	431	589	776	638	887
GAL	5	2	2	0	0	3	1	1	0	1	1	0	0	2	1	0	1	1
CLEC2D	14.92	31.5	26.95	55.25	50.25	55.9	31.59	46.37	17.62	34.9	46.32	46.33	29.51	19.59	37.98	54.03	36.9	58.33
FUNDC1	85	75	111	132	127	189	94	150	81	51	127	106	76	83	106	134	134	152
MAOB	0	0	0	0	0	0	0	0	0	0	0	0	0	0	0	0	0	0
RORA	67	72	55	125	115	146	76	110	66	85	89	74	64	68	85	92	109	149
DRD4	0	0	0	0	0	0	0	0	0	0	0	0	2	0	0	0	0	0
TGFBR3	27	26	30	67	67	87	28	46	42	36	50	48	26	35	38	66	47	50
KIAA1107	37	41	46	81	71	118	59	52	31	37	67	58	37	25	44	67	77	81
PLA2G10	0	0	0	0	0	0	0	0	0	0	0	0	0	0	0	0	0	0
HES2	54	66	73	67	63	100	61	96	48	60	65	56	69	78	62	89	67	94
ATP1B3	406	471	602	626	670	931	518	679	490	359	511	544	458	460	586	733	602	787
NEDD4	470	583	671	1116	1095	1294	615	829	583	567	912	747	590	662	710	1038	951	1142
PIGB	70	72	94	127	128	162	98	119	72	64	103	101	55	76	87	133	115	125
MAPK6	1271	1247	1613	1734	1678	2151	1484	2168	1213	849	1377	1207	1203	1350	1654	1747	1553	1746
GNB5	189	171	237	226	273	339	174	252	176	187	224	184	154	201	220	341	281	298
RAB27A	31	46	55	81	84.14	101	32.44	61	40	71	80	58	33	41.17	55	79	55.93	90.15
CECR5	176	179	277	184	301	235	227	291	230	186	200	204	197	229	294	282	268	296
UFD1L	400	409	538	611	740	822	484	695	417	433	593	522	384	518	484	682	540	756
LRP6	210	231	313	658	680	859	316	421	238	485	540	515	325	366	333	681	499	732
GUCY2C	0	0	0	0	0	0	0	0	0	0	0	0	0	0	0	0	0	0
SCT	0	0	0	0	0	0	0	0	0	0	0	0	0	0	0	0	0	0
PHRF1	313	291	397	636	857	843	397	543	341	655	584	607	379	489	375	826	582	841
IKBKAP	363	434	515	649	712	912	425	608	456	401	586	527	419	470	532	758	646	745
NUCB2	333	271	295	464	468	581	388	523	249	243	427	342	265	313	363	416	372	449
PFN2	1078	1090	1204	1867	2016	2448	1264	1707	996	859	1602	1394	985	1204	1340	1959	1690	1918
PTPN3	146	165	192	321	414	425	218	260	174	250	262	244	214	215	241	385	337	438
SPTB	2	1	3	1	5	4	2	5	3	2	3	2	3	6	2	5	5	5
DAPP1	40	37	26	60	78	95	28	36	31	28	60	64	29	35	40	77	69	58
FGF10	0	0	0	0	0	0	0	0	0	0	0	0	0	0	0	0	0	0
SLC44A1	293	376	425	580	645	811	441	613	356	324	522	464	360	409	470	641	577	628
TMEM260	116	121	152	318	299	342	170	222	127	149	226	221	107	117	178	248	219	310
SMG6	270	303	382	600	679	712	299	416	238	514	484	500	251	354	438	694	556	762
EXOC5	542	530	658	1069	1159	1334	634	778	544	552	886	728	541	579	700	1087	934	1100
CLTCL1	299	339	493	536	613	735	354	516	369	581	552	529	327	382	486	651	540	770
FGF22	0	0	0	0	0	0	0	0	0	0	0	0	0	0	0	0	0	0
FSTL3	549	506	742	709	959	946	577	696	516	618	773	660	444	570	679	875	710	970
DGCR2	293	344	419	596	768	826	345	474	367	696	623	572	323	376	464	820	602	862
RNF126	128	128	184	139	205	173	176	216	133	182	122	116	145	131	146	151	115	164
MNT	33	17	38	81	67	79	43	26	28	211	47	65	15	56	32	79	53	88
ZXDC	79	78	140	163	175	174	97	112	76	151	121	144	69	104	101	197	138	196
JMJD6	103	114	144	254	303	309	130	195	127	176	215	226	179	190	171	280	232	273
POLB	34	42	63	56	55	91	42	69	51	52	50	44	48	33	53	83	62	64
ST6GALNAC1	0	0	0	0	0	0	1	0	0	0	0	0	0	0	0	0	0	0
WIPI1	250	247	314	594	697	772	316	453	245	359	610	567	250	328	343	672	610	761
FRMPD1	1	1	2	1	6	9	4	4	5	1	8	8	2	11	3	4	5	14
GBA2	153	162	230	258	320	340	160	231	155	237	245	225	183	193	214	324	260	370
NDST1	1451	1394	1998	2997	3572	4065	1756	2321	1459	3312	2695	2734	1512	1891	2242	3923	3136	4188
ASNS	65	72	112	191	215	225	93	129	62	122	166	156	74	84	99	231	188	183
AP3M2	106	100	125	227	240	311	131	161	89	101	217	198	119	142	145	230	215	245
CNGB1	0	1	0	0	4	1	1	1	1	2	0	1	0	1	0	1	1	0
ST6GALNAC2	86	67	92	96	108	90	74	119	81	39	50	52	51	60	86	85	66	75
CHAT	0	0	0	0	0	0	1	0	0	0	0	0	0	0	0	0	0	0
PABPC1	1811	1644	1971	4569	3644	4595	1890	3407	1303	6703	3054	2883	1332	2127	2018	3415	3055	4240
TESK2	13	12	31	24	31	33	26	22	19	20	26	29	17	10	23	44	45	36
C16orf80	121	119	132	248	276	284	144	224	109	126	211	189	122	168	145	262	173	271
CSNK2A2	238	276	391	476	406	573	325	501	247	627	332	352	267	318	364	425	338	479
PTPN21	141	133	205	384	414	447	188	206	136	301	298	260	149	182	186	338	289	387
EIF2B3	73	99	119	124	176	185	113	149	96	89	128	118	109	123	136	122	133	176
CAMK2A	0	0	0	1	0	2	2	2	0	6	1	2	0	2	1	1	1	4
TCOF1	284	268	400	265	376	406	330	460	319	280	230	285	250	376	388	449	323	391
CDC42	2122	2221	2773	3544	3952	4816	2484	3411	2351	1787	3267	2945	2307	2432	2883	4000	3624	4038
OSBPL3	320	339	435	755	789	943	408	615	345	485	589	566	392	387	445	754	599	825
EPHA8	0	0	0	0	0	0	0	0	1	0	0	0	0	0	0	0	0	0
SLC12A3	0	0	0	1	2	0	0	0	0	0	0	0	0	0	0	0	0	0
RAD18	118	123	164	154	169	205	125	196	133	85	119	113	115	127	151	189	140	175
ATP2B1	2440	2413	3176	4662	5021	5704	2701	3987	2251	2690	4079	3471	2217	2623	3060	4449	4362	4877
TRPM5	0	0	0	0	0	0	0	0	0	0	0	0	0	0	0	0	0	0
NCK2	174	213	273	247	353	300	202	323	194	202	262	236	163	202	247	321	221	324
MAP4K4	2580.24	2191.92	3168.46	3027.78	3571.72	3858.29	2815.61	3834.05	2209.56	1817.72	2768.92	2223.14	1932.88	2403.78	2878.1	3044.51	2612.11	3221.23
MGAT4A	1	0	0	2	2	1	0	2	1	0	2	2	0	0	1	1	2	2
RPL31	1773	2459	3259	2359	2917	3278	2513	3388	2385	1262	2366	2107	2278	2242	3141	3260	2938	3484
WDR1	3163	2713	4254	4349	5441	5604	3598	4671	2913	2979	4462	4025	2628	3082	3952	5253	4461	5769
SNX13	453	461	554	973	1073	1263	560	801	427	569	830	742	503	472	617	939	872	986
MS4A12	0	0	0	0	0	0	0	0	0	0	0	0	0	0	0	0	0	0
ARHGAP10	148	170	220	324	289	364	157	263	150	242	249	244	132	202	187	329	258	300
RPS6KA2	531	588	806	988	1189	1267	657	960	555	1187	881	843	553	664	849	1306	1093	1340
ING3	23	30	31	63	69	77	40	35	26	30	48	57	30	31	49	67	60	70
VASH1	11	1	9	27.91	38	26.22	8	7	10.54	33.93	27.78	16.79	7.41	9.65	11.68	34	19.17	36.39
LMCD1	10	16	19	44	54	45	18	13	12	30	49	32	14	12	28	40	37	63
WBSCR22	154	149	188	209	233	256	161	269	146	154	189	191	143	181	213	291	205	250
SEL1L	1012	1045	1353	2025	2222	2574	1271	1829	966	1206	1858	1519	1076	1149	1464	2048	1958	2190
TRIP13	83	98	134	59	72	82	104	185	112	33	36	51	108	124	141	72	60	65
ATP6AP1	263	363	439	683	896	913	369	493	296	546	720	680	324	368	404	936	725	932
TCF3	246	256	356	430	461	570	307	395	255	461	335	351	193	259	367	493	366	512
TRIB2	37	38	61	193	196	201	41	88	58	141	148	140	83	98	74	209	140	208
DAZAP1	290	313	404	486	636	656	369	614	310	474	415	439	277	422	399	629	414	550
MBD3	292.93	345	519.23	439	698.89	697	327.58	472.19	351.62	471	476	521	366	373.92	444	776	487	732.96
PRLH	0	0	0	0	0	0	0	0	0	0	0	0	0	0	0	0	0	0
HLTF	160	168	199	341	404	468	218	313	169	177	281	257	158	210	218	332	324	370
FAM50A	219	194	287	329	514	485	269	356	214	196	376	333	209	238	263	447	352	428
FAM3A	96	106	141	123	173	166	121	141	96	122	114	97	81	106	120	157	135	170
CPSF1	152	172	246	275	398	425	153	204	153	307	258	241	148	189	215	380	242	384
MYO3B	1	0	0	0	0	0	0	1	0	1	0	0	0	0	0	0	0	0
CYBRD1	524	585	668	1265	1256	1722	628	1011	562	554	1017	923	603	652	767	1276	1072	1310
CDH19	0	0	0	0	0	0	0	0	0	0	0	0	0	0	0	0	0	0
PDCD2	250	260	325	407	474	605	337	442	282	206	359	332	263	363	343	505	402	458
SLC6A15	598	665	846	995	1023	1327	768	1104	647	514	802	696	674	725	904	1139	849	1062
RDH11	413	478.06	527.97	1165	1226	1539	542.89	800.81	570.57	530	979	886	551.95	678	641.98	1196.98	1090	1298.99
PRKACA	58	64	92	151	156	165	61	108	68	262	120	92	70	106	78	142	120	165
LPHN1	10	15	8	41	37	68	4	24	12	90	27	24	8	23	23	29	27	36
SPP2	0	0	0	0	0	0	0	0	0	0	0	0	0	0	0	0	0	0
ACTN1	3780.03	3503.45	4954.93	6071.46	8320.03	7755.86	4226.67	5477.49	3301.28	7098	5894	5662	3020.54	3810	4549.99	7855.51	5984	8389.87
ZFYVE26	284	303	385	735	848	966	351	482	286	721	673	682	290	376	424	889	697	906
RPS6KA6	29	29	38	88	74	88	37	39	27	29	49	54	39	32	41	65	68	78
EPN2	154.02	149	222	287.02	350.02	354.01	184.04	278.01	192.02	264.02	222.52	230	162	240.01	205	329	308.01	357.01
PTPN18	45	50	44	102	112	102	67	95	51	94	95	60	35	76	55	94	69	118
LIMS2	0	0	0	4	4	0	0	0	0	4	2	0	0	0	0	2	1	3
ASIC4	0	0	0	0	0	0	0	0	0	0	0	0	0	0	0	1	0	1
SPEG	133	108	155	214	248	215	135	177	95	348	184	157	99	154	148	235	167	229
LNX1	2	1	2	6	8	3	0	5	3	5	5	1	0	1	5	3	5	6
ALDH3A2	144	188	199	550	495	640	213	358	191	281	427	373	198	281	256	535	408	495
TFRC	2893	3257	4271	5313	5665	7082	3545	4983	3601	2713	4654	4214	3618	3626	4521	5818	5495	6326
SREBF1	174	166	209	311	436	482	177	253	188	554	321	332	174	263	267	453	346	508
TRPC5	0	0	0	0	0	0	0	0	0	0	0	0	0	0	0	0	0	1
AFF4	1345	1376	1705	3427	3082	3917	1589	2386	1283	2728	2691	2399	1309	1503	1733	2940	2615	3791
UBE2D1	63	105	90	242	267	343	107	116	90	120	175	149	89	114	104	232	212	247
MPP5	157	179	196	488	412	571	184	296	156	316	330	339	194	211	230	409	351	452
RHOBTB1	86	102	111	317	389	415	133	199	119	180	277	268	141	209	150	396	315	388
ASAH2C	0	0	0	0	0	0	0	0	0	0	0	0	0	0	0	0	0	0
SMC1A	480	452	597	657	761	904	599	743	441	469	608	568	457	582	621	734	660	729
HSD17B10	219	258	368	338	454	450	262	418	268	216	356	347	249	272	342	487	382	495
MARK2	116	107	193	250	271	330	138	186	103	305	220	178	103	143	141	305	229	289
HMMR	91	97	80	36	52	61	108	151	95	21	31	30	95	107	98	50	30	21
CHFR	148	147	202	322	384	341	168	254	143	328	263	235	150	190	186	344	269	387
TRHDE	51	49	69	115	123	131	71	100	48	56	85	78	46	68	68	136	85	123
P4HA2	2842	2748	3931	5711	7468	7409	3326	4856	3275	3720	6039	5310	3007	3156	4576	6706	6761	8158
FCGR2B	0	0	0	0	0	0	0	0	0	0	0	0	0	0	0	0	0	0
NFATC3	181.65	201	267.74	450.9	466.36	509.18	229	354.66	210	292.2	327.28	325	210.67	259	263.67	432.39	344.44	401.03
TRNT1	67	103	126	220	258	331	132	154	104	168	174	191	119	137	123	240	194	234
ACADVL	1209	1131	1553	1532	1883	1869	1362	1960	1200	1251	1479	1432	1158	1374	1617	1805	1468	1987
STK10	505	432	668	1009	1218	1238	598	791	462	984	1020	800	503	576	665	1278	1011	1242
FBXW11	478	536	745	852	1093	1210	624	884	562	500	738	794	542	534	691	957	874	995
ACAP1	1	1	2	2	2	1	1	4	3	1	0	3	5	0	6	6	3	5
CRMP1	2	0	0	0	5	5	3	2	1	1	5	2	2	2	0	6	2	8
EVC	599	580	872	1663	1871	1890	818	1106	559	2301	1483	1460	613	820	849	1784	1447	1916
DERL2	211	265	362	450	483	619	272	326	235	259	403	354	238	242	320	480	431	460
SIDT1	0	3	2	4	2	8	0	1	1	2	5	1	1	1	1	8	3	5
NDE1	332	347	458	463	506	629	427	601	354	391	457	394	346	450	462	536	459	576
MRVI1	1	3	3	4	2	2	1	3	3	0	2	2	0	3	1	3	2	1
TMEM38A	1	2	0	4	4	9	2	4	0	5	7	9	1	2	3	9	6	10
AP1M1	217	264	352	340	515	504	273	349	252	304	336	328	253	257	331	502	397	528
PVR	468	371	572	636	850	869	497	681	384	488	643	565	337	450	526	861	670	878
IKBKG	72	76	126	190	197	224	97.57	151	93.61	151.51	160	150	76	134	98	231	145.39	213
XRCC1	123	116	160	178	221	253	133	163	109	122	179	183	94	107	131	208	163	236
SCARB1	232	213	348	354	517	469	281	353	248	579	330	371	228	263	314	516	385	504
CYP2W1	0	0	0	0	0	0	0	0	0	0	0	0	0	0	0	0	0	0
MCM2	105	120	208	107	216	196	150	215	136	98	116	137	162	186	185	234	176	205
MOV10L1	0	1	6	4	7	5	2	2	2	11	7	13	1	2	3	8	6	7
PANX2	5	4	3	6	8	8	2	7	2	27	4	6	4	6	7	10	3	10
SELO	78	98	150	102	160	191	106	135	114	141	134	118	89	113	123	194	116	188
TP63	1030	1053	1199	1598	1598	2124	1305	1792	1071	886	1232	1208	1010	1316	1537	1758	1453	1749
ALPK1	59	68	97	177	154	205	105	151	70	147	154	145	79	81	101	172	128	191
LLGL2	1	1	3	3	2	3	2	0	0	2	0	2	0	2	1	4	2	2
PDE8A	129	98	130	248	255	324	148	211	100	158	229	162	110	161	123	271	212	290
CLCN4	9	13	12	31	47	42	17	18	8	23	29	18	12	13	18	31	34	35
NLE1	108	142	227	145	208	202	148	210	150	122	179	145	129	147	198	241	174	245
SDHA	628	591	866	743	941	1012.9	719	992	604	581	714	647	619	642	733	938	805	993
SMARCE1	587	555	755	1049	1117	1333	728	1017.97	547	421	874	786	568	752	747.69	1114	929	1026
FNDC8	0	0	0	0	0	0	0	0	0	0	0	0	0	0	0	0	0	0
GSDMB	42	46	41	112	91	115	45	61	25	119	75	56	31	32	33	103	66	118
KDM5A	654	724	862	1509	1584	1935	830	1218	675	1059	1226	1156	742	810	943	1524	1350	1730
ADAM11	0	0	2	4	1	2	0	0	2	1	1	0	0	0	1	0	1	0
PPP2R3A	263	286	335	729	740	865	342	483	293	460	516	529	347	371	369	633	560	676
FERMT2	454	392	582	622	654	856	446	610	386	389	619	434	372	376	533	652	558	748
ABCB11	0	2	0	0	0	0	0	0	0	0	0	0	0	1	0	0	0	0
DHRS9	0	4	11	21	15	28	11	11	5	9	26	8	9	21	7	32	26	28
CD5L	1	0	0	0	0	0	0	0	0	0	0	0	0	0	0	0	0	0
PTGS2	4752	3988	6225	2722	3295	3174	4321	4716	3542	1985	2845	2278	2918	2633	4912	2743	3375	4034
IGF2BP2	579	471	674	846	962	1070	635	895	470	961	686	680	444	624	579	869	701	884
MAP3K13	124	136	172	249	234	307	190	235	156	145	195	187	125	157	177	253	210	265
ST6GAL1	209	231	331	415	493	585	274	415	245	362	362	346	184	254	290	426	384	500
TBX21	0	0	0	0	0	0	0	0	0	0	0	0	0	0	0	0	0	0
VDAC1P1	0	0	2	0	1	0	0	2	2	1	0	1	0	0	0	0	2	1.34
FRY	7	9	15	53	54	66	11	17	7	26	27	29	5	11	8	45	29	44
PICALM	1420	1306	1609	2406	2549	3085	1577	2148	1273	1332	2165	1803	1227	1364	1655	2279	2052	2489
NSF	227.3	234.94	285.06	427.24	553.41	694.58	269.67	372.76	240.49	337.38	471.54	454.44	280	308.52	371.83	539.85	514.73	579.95
GLI2	0	0	0	0	0	0	0	0	0	1	0	1	0	0	0	0	0	0
CLASP1	680	689	881	1309	1351	1728	792	1104	643	1085	1136	1019	598	738	891	1321	1137	1459
MRPS34	144	144	214	233	338	360	178	280	160	176	221	205	162	224	217	315	227	287
NOTCH3	34	35	41	52	63	71	36	34	25	71	25	50	20	38	29	49	39	59
CLNS1A	410	408	555	690	768	876	542	828	461	349	525	491	454	543	538	710	597	752
PPP2R2C	4	2	8	6	11	12	4	9	1	12	5	7	4	7	3	4	7	7
TEAD2	151	118	155	230	335	380	156	219	155	206	228	226	130	162	172	314	274	326
EED	85	82	114	177	173	210	83	107	71	113	141	125	100	123	107	159	129	175
CDHR2	0	0	0	0	1	3	2	0	0	2	1	0	0	0	0	1	0	1
SNCB	1	0	2	0	0	0	1	0	1	0	0	0	0	1	5	1	0	0
TSG101	247	237	376	440	486	573	332	385	282	252	407	333	250	285	337	470	411	482
C17orf85	146	153	184	340	341	428	199	262	148	229	307	264	153	206	223	313	285	330
ATP2A3	0	0	1	0	0	0	0	0	0	1	0	0	0	0	1	0	0	0
CA12	3413	3428	4634	3807	4469	4939	3977	5621	3547	2550	3598	3173	3688	3917	4913	4230	3896	4929
MGLL	349	345	619	760	1010	922	365	457	374	925	793	772	333	332	477	1022	930	1117
NTN4	216	201	263	950	1086	1227	279	352	194	676	858	752	219	299	296	1064	876	1145
BCS1L	104	108	136	145	188	181	111	162	129	109	141	121	99	119	150	210	129	184
NUAK1	86	92	104	279	286	316	104	153	86	177	217	215	95	93	125	284	267	284
DPP8	292	313	357	621	611	735	325	451	284	374	481	360	310	334	377	534	431	579
SLC24A1	117	131	175	230	257	298	169	242	120	145	240	194	137	168	192	276	199	278
ZNF532	190	202	226	509	544	601	252	366	167	385	445	376	170	224	244	499	386	536
SCARF1	0	1	2	1	3	0	0	2	2	6	2	2	0	0	1	1	1	7
LMAN1	1509	1598	1954	3027	3361	3909	1931	2639	1519	1585	2549	2192	1612	1588	2212	2895	2900	3382
PTPLAD1	574	586	701	1168	1265	1599	704	928	609	580	1039	925	704	711	839	1221	1037	1235
IPCEF1	0	0	0	0	0	0	0	0	0	0	0	1	0	0	0	0	0	0
ZZEF1	365	395	522	838	895	967	435	616	364	783	696	725	358	394	538	948	743	1029
NOX3	0	0	0	0	0	0	0	0	0	0	0	0	0	0	0	0	0	0
ENO1	13093	13809	20738	14827	21421	20848	16701	22199	16339	9162	16177	14992	14674	15670	19952	21704	18973	24112
SLC12A1	0	0	0	0	0	0	0	0	0	0	0	0	0	0	0	0	0	0
C19orf10	302	288	395	389	533	482	325	469	257	283	396	388	295	339	403	490	484	540
ANO8	9	8	13	19	22	19	7	9	13	19	14	20	8	13	9	28	15	27
TUBE1	37	44	59	115	117	140	76	89	37	65	99	61	41	61	48	112	98	137
ARHGEF10L	43	46	51	48	95	94	42	71	36	59	87	84	38	36	56	96	71	101
TXK	0	0	0	0	0	0	0	0	0	0	0	1	0	0	0	0	1	0
WSCD2	0	0	1	0	0	0	2	0	0	0	0	0	0	0	0	0	0	0
KCNQ2	0	0	0	0	0	1	1	0	1	0	1	1	0	1	2	0	0	0
TACR2	0	0	0	0	0	1	0	0	0	0	0	0	0	1	0	2	2	2
ACTR6	106	106	147	146	144	202	124	148	125	74	130	118	114	110	162	166	155	147
TIPIN	16	23	22	29	35	52	30	34	28	16	28	35	26	29	43	46	43	46
SRI	348	425	515	636	694	796	425	630	405	274	524	509	437	445	473	713	615	693
EIF4G3	762	826	965	1851	1796	2270	995	1448	770	1422	1489	1387	697	973	1003	1624	1368	1866
NUP37	95	110	139	151	180	217	132	189	128	73	134	114	140	140	166	216	144	185
SEMA3A	11	10	8	19	13	24	9	11	8	7	20	7	1	4	8	15	4	21
GTSE1	27	37	44	15	13	14	26	54	28	12	13	21	38	51	49	21	27	19
SEMA3C	2788	2789	3569	8990	9542	12361	3150	4381	2706	4558	8033	7202	2322	2461	3681	8710	7557	9845
TTC38	66	69	116	131	160	173	72	113	80	99	129	104	69	72	101	205	139	204
ACAT1	162	154	186	266	243	302	201	295	180	95	200	164	171	202	194	269	207	239
GRAMD4	93	86	102	95	154	161	106	155	99	99	126	88	101	100	114	146	135	168
CELSR1	268	307	441	308	367	380	291	433	275	644	263	300	243	302	358	351	327	448
WNT8B	0	0	0	0	0	0	0	0	0	0	0	0	0	0	0	0	0	0
ZNF638	861	828	990	2139	2043	2538	1005	1538	847	1170	1568	1427	868	1096	1104	1771	1481	2002
SLC25A40	46	51	69	87	94	115	57	67	44	55	72	51	39	66	72	83	78	97
TIMM21	102	112	119	207	236	278	124	213	131	102	184	160	130	163	141	219	212	233
ADD2	5	2	3	3	7	7	0	5	0	9	5	4	1	2	3	9	3	10
FGF4	0	0	0	0	0	0	0	0	0	0	0	0	0	0	0	0	0	0
RASAL2	667	665	891	998	1102	1292	810	996	532	688	849	756	526	685	821	1026	896	1051
VPS9D1	24	39	46	59	64	77	37	54	50	53	67	52	20	35	51	74	53	83
ZNF37A	257	281	321	645	594	778	339	524	250	415	470	434	318	408	350	580	469	532
MARK3	512	506	689	913	979	1122	666	910	535	632	758	630	534	681	708	947	747	972
SLC25A3	1846	2331	2963	2716	3438	3886	2339	3276	2458	1605	2784	2469	2339	2161	2922	3650	3109	3786
FNDC3B	1354	1326	1669	3307	3280	3972	1540	2402	1133	2390	2758	2668	1133	1389	1712	3066	2796	3468
FOSL2	989	986	1314	1921	2255	2519	1276	1711	1035	1942	1775	1773	1124	1282	1308	2189	1873	2431
CACNG5	0	0	0	0	0	0	0	0	0	0	0	0	0	0	0	0	0	0
CACNG4	0	0	0	0	0	0	0	0	0	0	0	0	0	0	0	0	0	0
FRYL	722	727	949	1492	1505	1847	915	1222	792	944	1216	1205	754	819	1050	1521	1307	1665
TMEM131	628	626	793	1314	1299	1632	681	1038	564	950	1010	926	549	700	785	1245	1062	1327
FSCN1	2250	2109	3012	2373	3659	3565	2315	3363	2327	2441	2263	2179	2262	2497	2886	3580	2441	3194
ACTB	16125	15016	22504	29829	37992	38731	19881	25441	15766	31905	29765	27829	14122	17498	22233	37576	29688	39502
MOCOS	28	36	40	84	100	121	31	63	32	69	78	77	42	31	46	117	77	104
PLD1	157	138	222	350	327	468	186	263	171	214	284	219	184	181	211	327	321	350
ATP12A	1	0	1	1	0	1	0	0	0	0	0	0	0	0	0	0	1	0
WDR62	12	13	32	13	21	16	17	25	17	15	7	12	14	29	25	19	21	14
DLG1	1181	1092	1413	4764	4454	5844	1522	1984	1213	2706	3680	3360	983	1116	1280	4041	3126	3885
RAB7A	759	642	880	1383	1341	1614	798	1146	567	1093	1073	1033	588	763	854	1242	988	1420
BCAP29	371.18	356	437.25	691.39	731	887	454	600	364.53	383	694	526	406	449.22	489.94	782	664.4	693
SEC31B	62.28	64.4	67.34	117.92	79.11	89.17	59.34	100.37	41.71	119.46	76	68.14	53.25	73.02	61.3	88.18	46.44	90.21
SART3	230	251	365	486	663	685	322	462	290	318	451	457	301	374	349	620	495	595
ARHGAP15	0	0	0	0	0	0	0	0	0	0	0	0	0	0	1	0	0	0
TUBA3D	0	0	0	0	0	0	0	0	0	0	0	0	0	0	0	0	0	0
PAX2	0	0	0	0	0	0	0	0	0	0	0	0	0	0	0	0	0	0
EXOSC7	157	180	220	216	327	310	196	267	177	152	218	209	170	207	220	314	260	346
KIFAP3	208	253	318	483	448	635	289	364	252	259	414	339	279	253	296	512	421	524
MKRN2	175	189	264	398	416	456	265	317	202	238	362	289	216	248	261	433	378	417
MCM6	74	96	82	96	89	118	95	107	83	62	77	61	77	99	79	86	79	94
REXO2	416	481	592	716	733	982	610	768	468	325	566	529	522	542	610	821	646	810
RBM7	193	219	247	465	575	680	233	356	164	269	456	377	215	271	274	509	457	486
RBMS2	153.87	146.82	201.72	343	308.74	407.89	174	249.89	154	376	267	251.89	130	160	188	351	307	401
BAZ2A	328	344	442	872	971	1053	378	551	335	1172	698	719	333	471	449	919	739	1011
PTPN23	35	28	43	62	44	47	43	52	29	246	32	46	35	25	51	53	41	72
MLH1	179	207	297	394	387	431	250	343	259	200	334	307	230	268	303	392	347	403
UNG	91	103	135	172	219	270	100	151	131	97	192	173	124	138	117	244	178	220
FMO4	15	11	10	54	37	39	23	30	16	20	40	27	17	16	21	53	46	40
KLHL20	125	144	182	292	350	391	170	228	136	165	252	236	171	167	184	347	288	347
RGS11	0	1	1	2	1	0	0	1	0	0	0	3	1	0	0	0	0	0
SLC46A1	32	55	64	108	120	149	52	62	39	84	118	110	47	74	70	138	103	160
PLXNA2	225	241	399	369	419	457	275	351	273	450	265	261	228	290	301	469	349	458
SPAG5	107	109	117	62	70	88	114	183	105	43	69	42	111	117	139	82	68	57
ANKRD13A	521	465	612	837	927	953	677	841	506	452	729	628	450	521	676	825	792	941
TPD52	138	138	158	163	215	206	139	183	126	113	157	86	110	108	151	152	126	179
ACACB	20	11	30	47	37	38	20	28	18	63	34	31	12	23	25	55	35	54
TRAF4	272	314	459	490	657	661	303	421	282	378	477	502	282	336	425	711	548	693
PAG1	256	297	378	460	556	530	353	460	269	339	462	385	319	376	406	455	464	511
GPATCH1	31	41	34	68	68	76	55	59	35	51	61	54	23	43	49	64	49	77
ICAM3	35	27	33	52	75	69	33	39	35	35	55	43	28	39	28	73	54	65
NT5C2	334	362	448	979	1078	1271	426	608	323	585	834	764	351	353	496	1010	803	1026
MCAM	1128	1044	1499	1299	1781	1695	1341	1896	1103	1058	1440	1205	954	1164	1464	1758	1408	1710
GPC4	0	0	2	7	7	6	2	2	2	5	4	3	1	1	3	6	3	6
MBNL3	90	103	84	127	121	166	121	133	80	71	106	103	87	100	121	149	106	139
CAMSAP3	3	2	4	1	7	8	1	1	2	9	4	3	3	2	3	3	4	11
RAP1GAP	1	1	4	1	1	0	0	4	1	3	2	2	1	3	2	5	3	2
XAB2	135	149	242	234	314	360	208	272	158	255	231	248	179	184	241	359	256	378
ARHGEF1	303	306	429	423	604	551	334	442	299	408	421	357	299	371	411	574	437	613
STXBP2	47	46	71	97	168	159	62.06	80	52	111	113	111	52	40.1	57	168	109	177
MAP2K7	54	56	79	109	107	121	79	103	61	94	89	72	54	69	75	120	93	111
NMRK2	0	0	0	0	0	0	0	0	0	0	0	0	0	0	0	0	0	0
DGKD	47	40	62	63	89	104	52.49	71	33	110	75	63	48	40	59	87	78	100
CTTNBP2	28	29	43	152	169	198	44	68	41	97	123	125	51	58	55	152	129	207
ACTL6B	0	0	0	0	0	0	0	0	0	0	0	0	0	0	0	0	0	0
RARB	0	2	0	2	5	8	2	1	1	2	6	4	0	0	0	6	5	3
TOP2B	979	1108	1321	1913	1921	2534	1342	1863	1007	1037	1651	1435	1076	1336	1398	1820	1629	1926
TM9SF3	1255	1341	1618	2847	3006	3761	1560	2025	1303	1636	2355	2112	1357	1532	1700	3017	2486	3028
NFKB2	353	307	416	437	563	524	303	444	250	477	458	368	206	256	330	486	373	520
UBE2T	47	48	62	60	55	78	60	72	61	29	57	53	55	52	61	61	45	72
PPP1R12B	77	93	115	225	229	322	104	178	88	227	157	164	87	87	113	207	148	243
DNAJC10	1288	1284	1675	2984	3210	3834	1636	2277	1358	1656	2559	2292	1467	1500	1843	3183	2801	3040
GTF3C1	734	776	941	1660	2038	2174	893	1303	823	1615	1466	1583	776	1008	1074	1940	1564	2121
IL4R	335	309	431	437	597	569	391	523	335	362	371	391	321	435	423	578	485	578
USP33	314	326	429	693	708	920	352	545	380	362	633	557	335	430	463	714	630	719
PAK3	34	41	34	74	55	71	24	55	30	49	39	37	32	28	34	60	56	56
CAPN6	0	0	3	1	4	2	1	1	2	1	3	1	2	0	1	2	0	0
DCX	0	0	0	0	0	1	0	0	0	0	0	0	0	0	0	0	0	0
SNRPA	187	233	276	348	388	398	222	273	194	165	302	268	194	242	228	353	310	392
SPAG6	0	0	0	0	0	0	0	0	0	0	0	0	0	0	0	0	0	0
EXOSC5	28	36	50	33	57	54	44	60	34	30	42	29	35	46	47	48	54	62
DYNC1I2	915	941.04	1225.29	1736	1853	2260.02	1107	1707	965	918	1508	1247	956	1085	1191.24	1833	1631	1996
APBB1IP	0	0	0	0	1	0	0	0	0	0	0	0	0	0	0	0	0	2
LRCH4	57	52	72	105	127	128	62.15	77	47	109	72.35	90	41.59	50	71	115.9	81.44	94
FAM76B	77	66	76	155	191	193	96	144	71	77	133	115	62	80	107	158	130	148
SIRT6	54	55	91	86	104	100	64	111	64	79	92	67	60	76	61	120	92	129
TYR	0	0	0	0	0	0	0	0	0	0	0	0	0	0	0	0	0	0
POLD3	96	95	142	178	175	225	115	172	83	94	147	124	109	131	140	156	132	175
ACTN2	0	0	0	0	0	1	0	0	0	0	0	0	0	0	0	0	0	0
CAPZB	571	481	642	1149	1225	1456	669	919	500	1077	1114	1030	508	635	688	1242	1019	1384
GPR137B	59	85	65	144	170	205	86	108	78	88	119	141	84	74	84	146	126	147
NAALAD2	0	0	0	0	0	0	0	0	0	0	1	0	0	0	0	0	0	1
PHF17	39	35	34	105	89	136	50	71	40	46	81	82	52	69	58	128	66	119
SLC25A43	84	116	130	146	192	204	108	139	84	83	124	129	79	110	122	150	147	170
UBE2A	242	254	316	574	527	636	293	384	241	295	430	432	235	313	344	552	450	517
FGFR1	156	171	231	343	483	499	232	264	188	323	360	384	185	238	247	473	370	518
FKBP6	0	0	0	1	0	0	0	0	0	0	0	0	0	0	0	0	0	0
GTF2I	916.04	1072.62	1239.54	2552.86	2452.67	3190.64	1236.14	1835.67	1100.45	2192.61	1982.76	1869.91	1121.59	1288.45	1422.64	2436.77	2136.7	2635.93
SMC1B	0	0	0	0	0	0	0	0	0	0	0	0	0	0	0	0	0	0
FBLN1	159	155	207	201	259	275	183	263	159	230	171	178	131	166	222	249	199	270
ITGA8	0	0	0	0	0	0	0	0	0	0	0	0	0	0	1	0	0	0
CST7	0	0	0	0	0	0	0	0	0	0	0	0	0	0	0	0	0	0
MAP2	0	3	3	9	8	4	5	7	3	4	2	3	2	0	4	7	3	4
PIAS2	175	211	246	438	437	492	265	351	243	337	367	310	270	293	292	395	354	478
AMPH	4	4	9	18	15	27	4	8	7	19	17	17	6	8	5	21	18	24
ARAF	142	140	184	203	261	237	128	172	119	230	184	198	96	136	154	297	229	273
MCCC1	86	86	107	184	172	207	78	137	83	87	113	130	70	90	102	160	117	211
LAMP3	4	0	3	14	22	19	3	8	2	9	12	16	1	2	3	29	10	16
FAP	887	831	1089	3281	3417	4415	1077	1515	868	1643	3052	2650	951	1005	1459	3623	3215	3811
NEBL	28	23	27	42	37	35	24	32	30	31	25	27	18	10	21	40	36	40
ACER3	221	256	257	400	395	474	280	360	268	197	305	270	240	237	310	406	321	389
UBE2K	257	247	292	620	566	748	297	447	246	449	433	410	315	363	342	492	418	639
PIK3C3	416	419	540	950	985	1117	523	824	494	601	734	699	507	590	588	807	774	973
N4BP2	187	155	206	306	318	389	239	234	161	204	254	231	198	182	240	309	265	294
C12orf5	136	181	200	421	383	532	161	297	203	224	302	264	209	222	206	434	348	433
TULP3	201	179	244	404	453	489	259	354	181	213	341	309	195	222	261	456	328	435
SYNJ2	83	71	120	85	117	127	108	134	87	96	73	78	93	92	98	133	99	127
ADCY2	0	0	0	2	4	2	0	1	0	0	2	0	0	0	0	2	0	1
PPP2R5C	442	423	539	784	844	968	491	685	445	491	692	560	464	455	580	865	711	841
PMS2P1	11	14	15	31	31	49	15	28	13	27	36	24	20	21	18	20	36	32
RBFOX1	0	0	0	0	0	0	0	0	0	0	0	0	0	0	0	0	0	1
GNB1	1490	1550	2095	2594	2773	3243	1838	2529	1484	2435	2243	2089	1400	1696	1995	2666	2357	2978
HOXA9	0	0	0	0	0	0	0	0	0	0	0	0	0	0	0	0	0	0
EDN1	54	50	72	101	111	123	53	73	33	46	78	54	18	13	45	65	93	99
MLLT10	257	228	246	426	362	466	306	373	196	292	290	289	193	239	266	419	336	420
ZCWPW1	15	14	23	30	35	42	12	24	9	13	27	32	9	25	12	26	19	27
ADCYAP1R1	0	0	1	0	1	0	1	1	1	0	0	0	1	0	0	0	0	0
FGF20	0	0	0	1	0	1	1	0	0	0	0	1	0	0	0	0	0	0
P2RY10	0	0	0	0	0	0	0	0	0	0	0	0	0	0	0	0	0	0
ITM2A	96	89	130	152	180	226	115	145	84	66	161	98	90	94	115	243	133	193
NRD1	539	578	689	1223	1173	1386	709	945	523	883	943	911	519	620	748	1067	932	1243
VDAC3	268	282	417	407	497	636	333	481	326	247	423	366	333	355	416	499	496	561
PCM1	834	830	1010	1744	1620	2104	1072	1490	832	849	1276	1239	842	987	1170	1581	1282	1570
TNRC6C	23.1	19	33.66	56.9	44.92	56.65	25	40	16.52	101.21	41.6	44	24.99	33.03	20	67	44.82	62.77
CBFA2T2	71	72	103	187	193	209	93	147	84	209	161	155	78	100	100	203	156	206
BRINP1	13	12	18	43	26	53	19	27	5	15	29	31	15	15	17	42	28	35
ITCH	744	815	1071	1469	1555	1895	984	1206	822	828	1240	1124	769	809	1007	1445	1270	1516
PKD2L2	0	0	0	0	0	0	1	0	0	0	1	0	0	2	1	1	0	0
TP53INP2	14	8	16	65	55	93	18	23	15	253	54	57	12	16	15	72	61	80
SDF4	679	661	877	1043	1449	1410	674	891	518	933	1101	997	581	726	812	1301	1017	1504
MYH7B	0	0	0	0	1	0	0	0	0	1	0	0	0	0	1	0	0	0
BPIFB2	0	0	0	0	0	0	0	0	0	0	0	0	0	0	0	0	0	0
TP73	2	3	2	2	5	1	3	13	1	2	0	3	5	2	2	1	1	2
TOLLIP	194	235	330	331	438	475	225	330	219	343	297	343	197	230	285	474	327	476
UBE2D4	33	35	39	100	81	91	44	71	29	49	68	73	38	49	49	87	61	88
CLUL1	0	0	0	0	0	0	0	0	0	0	0	1	0	0	0	1	0	0
RUNX1T1	0	1	3	32	20	19	1	6	1	14	8	13	1	4	4	17	15	13
CDH17	0	0	0	0	0	0	0	0	0	0	0	0	0	0	0	0	0	0
THOC1	85	125	143	245	228	264	127	186	122	137	189	143	101	125	136	208	180	198
FKBP7	62	57	63	185	167	198	87	135	61	59	135	125	65	112	96	148	130	174
OSBPL6	108	110	135	173	220	248	135	204	125	100	171	139	125	117	148	232	143	182
SLC1A3	120	165	175	461	540	586	149	303	167	376	392	466	195	223	200	464	435	635
XRCC5	2300	2426	3079	3648	3783	4699	2982	4072	2616	1973	3258	2986	2465	2939	3161	4013	3444	4021
LXN	20	25	22	52	51	52	21	39	22	19	47	46	13	21	26	54	41	51
SP140	23.3	21.34	21.26	148.57	182.42	197.61	26.38	50.36	19.3	85.33	130.43	116.13	25.54	24.84	41.79	149.42	117.8	101.63
MKNK1	96	73	114	184	220	222	105	133	86	155	165	158	69	101	115	201	147	237
TNS1	95.6	92.57	126.63	214.03	261.31	208.34	116.11	155.38	92.86	309.81	195.07	169.28	101.81	138.06	151.38	238.26	215.83	255.82
REXO1	72	62	81	89	142	112	52	83	71	200	74	69	45	53	97	123	86	112
SAR1A	886	880	1080	2025	2150	2642	1120	1575	958	1058	1781	1616	1036	1291	1251	1975	1818	2161
CDC14A	6	11	12	43	44	55	13	16	8	30	46	43	16	22	17	45	17	49
RAPGEF3	10	9	11	21	18	24	9	21	11	9	15	16	11	5	18	26	15	13
CEACAM1	13	10	16	26	35	48	14	13	11	20	26	20	14	12	6	37	17	29
SENP1	137	136	166	231	229	326	182	228	167	157	193	180	149	165	184	258	195	249
DUSP13	0	0	0	0	0	0	0	0	0	0	0	0	0	0	1	0	0	0
CIC	115	109	186	222	238	233	102	171	104	1321	162	209	83	136	138	210	139	298
LIPE	9	10	15	34	50	44	15	18	14	52	36	37	14	17	14	50	26	57
FDFT1	787	813	1151	1650	1970	2175	950	1354	878	1087	1465	1363	937	1046	1185	2028	1689	2092
PAFAH1B3	76	71	115	105	139	165	80	114	76	92	94	85	53	92	98	165	111	153
OPHN1	47	48	63	135	136	167	59	81	55	81	98	88	47	57	65	126	132	146
AFM	0	0	0	0	0	0	0	0	0	0	0	0	0	0	0	0	0	0
KIF22	117	112	171	109	160	140	131	190	146	102	102	97	127	144	157	164	124	147
SCGN	0	0	0	0	0	0	0	0	0	0	0	0	0	0	0	0	0	0
LRRC16A	180	215	268	453	451	601	251	380	212	252	353	322	217	279	295	460	330	419
PGM1	692	724	1026	1116	1296	1477	809	1057	778	699	1090	962	765	717	942	1369	1137	1402
DDX1	390	419	507	776	806	1044	528	687	422	482	697	581	434	511	586	826	668	836
DNM2	541	457	644	758	963	1044	552	767	498	785	761	722	425	538	617	977	790	1039
EPB41L2	301	232	309	550	560	675	314	460	255	464	444	386	220	302	321	482	413	533
RIMS1	0	1	1	1	0	2	2	0	0	0	0	2	1	0	0	0	0	1
MOXD1	82	65	85	306	289	429	86	111	65	185	257	232	89	61	137	226	239	298
STX7	277	306	398	613	638	830	361	508	316	327	490	443	287	340	419	616	556	647
RABL2B	87.52	55.74	85.34	156.14	161.19	179.18	75.54	135.61	63.64	122.84	112.77	106.27	70.74	91.76	106.1	169.15	105.36	165.51
KEAP1	174	192	290	318	458	438	209	311	217	268	317	325	194	196	290	499	335	434
DDX43	2	2	3	2	4	4	5	5	0	0	1	3	3	4	3	5	5	3
PTPRH	1	4	0	3	2	1	3	0	1	3	1	2	3	0	4	0	0	1
DCT	0	0	0	2	0	3	0	0	0	2	0	2	0	0	0	3	0	0
SLC35C2	140	129	217	218	306	285	170	242	158	196	238	194	138	154	207	284	228	298
CRYBG3	156	175	210	319	326	372	193	313	186	147	240	194	203	219	245	293	275	325
EPHA6	0	1	0	1	0	0	0	0	0	0	1	0	0	0	0	0	0	0
SCTR	0	0	0	0	0	0	0	0	0	0	0	0	0	0	0	0	0	0
RFX3	36	18	36	80	68	96	51	48	24	105	55	48	35	33	37	61	41	108
RIF1	712	726	843	1622	1581	1923	896	1303	774	943	1196	1103	905	962	978	1460	1224	1509
RAB21	240	204	282	491	517	635	310	424	235	288	408	334	260	312	325	510	414	486
SLC4A4	34	32	58	29	37	21	43	50	32	15	25	13	32	27	55	37	35	32
SMARCA2	260	300	301	739	684	839	372	580	276	409	598	518	307	416	387	685	569	726
RDH8	0	0	0	0	0	0	0	0	0	0	0	0	0	0	0	0	0	0
SESN1	199	223	226	409	471	611	279	389	242	209	374	361	284	348	281	496	409	465
MID2	70	70	102	132	145	166	80	100	61	86	129	120	83	72	88	140	124	158
PIH1D3	0	0	0	0	0	0	0	0	0	0	0	0	0	0	0	0	0	0
COL5A3	261	298	333	499	665	688	313	438	249	625	528	456	272	318	372	690	569	791
SRCAP	156.56	141.91	216.64	346	274.49	328	153.54	231.91	120.57	1314.49	232.44	291	154.95	179.81	175.03	314.8	247.8	420
KIAA0020	325	322	356	631	630	716	418	596	295	287	542	432	300	460	382	549	432	489
CPB2	0	0	0	0	1	0	0	2	0	0	0	0	0	1	0	0	0	0
CHRNA3	0	0	0	0	0	0	0	0	0	0	0	1	0	0	0	0	0	0
KCNN2	0	0	0	1	0	0	0	0	0	0	1	0	0	0	0	2	0	0
CNOT4	110	106	187	366	339	414	150	236	111	220	242	241	117	177	149	290	231	296
PSEN1	387	403	496	844	953	1060	437	630	398	490	710	696	433	445	543	928	728	959
CPOX	173	198	246	268	340	395	214	292	188	206	298	232	224	239	262	322	278	391
CLDND1	212	183	258	322	309	404	235	249	162	189	259	234	171	154	224	313	268	315
MOK	132	126	161	219	258	307	156	203	125	189	177	189	137	163	146	292	196	208
HSP90AA1	1924	2002	2270	4222	3715	4498	2255	3395	1778	4662	2927	2827	1965	2469	2191	3625	3123	3985
RBL1	63	62	76	54	78	87	87	114	83	50	60	61	70	92	87	69	71	70
DLGAP4	134	146	184	291	289	298	157	212	115	821	208	221	87	139	161	280	212	368
IGSF9B	0	0	3	3	1	1	0	0	1	2	1	0	0	0	0	0	1	0
CFHR2	0	0	0	0	0	0	0	0	0	0	0	0	0	0	0	0	0	0
CROCCP3	18	10	15	26	21	21	18	21	7	38	17	17	10	17	11	27	16	24
NDC80	48	31	48	22	20	23	46	82	48	5	22	13	45	58	55	28	20	12
AP4E1	223	272	270	378	458	534	289	376	237	309	347	341	279	280	265	465	387	451
RSBN1	97	109	135	267	265	317	134	156	115	152	186	160	133	167	143	210	205	285
MAGI3	61	80	112	145	111	156	101	153	90	89	113	105	86	99	123	113	110	144
CXCL2	214	266	341	185	233	239	215	351	199	172	212	143	150	107	283	168	217	213
AFP	8	6	10	20	13	11	7	6	7	6	14	8	4	9	6	12	17	15
COL4A4	4	5	6	43	37	53	7	11	8	31	23	17	7	6	4	45	27	48
TCF7	5	10	13	14	25	26	10	16	6	41	18	19	8	5	5	21	21	15
OSTM1	622	660	737	1650	1787	2140	760	1024	601	901	1501	1151	620	715	834	1732	1471	1740
CDH7	0	0	0	0	0	0	0	0	0	0	0	0	0	0	0	0	0	0
IMPG2	9	6	18	32	24	36	15	28	9	23	18	21	3	7	17	19	10	28
PCNP	478	454	510	943	949	1184	489	734	447	542	731	580	460	457	603	866	729	910
EXD2	121	139	178	255	276	299	156	200	155	172	188	211	118	146	202	257	241	269
ARG2	11	28	27	29	28	55	14	36	27	20	20	25	22	19	26	19	18	30
MEF2C	1	0	0	5	4	9	2	1	3	5	11	6	0	2	0	8	1	4
PTPRC	1	1	0	0	0	0	0	0	0	0	0	1	0	0	0	0	0	0
CACNA1S	0	0	0	0	1	0	0	0	0	0	0	1	0	0	0	0	0	1
PKP1	845	841	1126	969	1196	1210	1141	1476	864	927	845	820	773	1044	1121	1267	915	1317
UBA5	195	201	195	384	413	452	232	312	213	228	329	297	201	243	241	376	309	375
STK17B	436	402	512	716	825	1018	482	666	414	376	654	572	372	408	543	669	612	741
CDC14B	91	103	104	209	211	320	142	166	79	204	216	176	102	104	155	272	209	267
ZNF510	88	78	104	202	211	255	97	152	75	109	196	139	98	140	114	200	167	182
LRP2	0	1	0	0	0	0	0	0	0	0	0	0	0	1	0	0	0	0
ZNF506	81	138	128	296	292	310	122	196	90	234	212	191	125	113	130	253	219	246
JMJD4	141	99	186	156	209	210	132	153	115	167	158	156	123	124	168	232	210	291
DUSP12	62	83	115	114	144	186	110	112	100	66	111	98	87	86	116	119	123	160
AACS	276	297	397	521	626	670	322	466	318	468	481	424	271	329	403	644	514	670
KIAA0141	208	212	313	307	412	442	280	343	204	263	285	289	204	257	273	445	328	453
SLC13A1	0	0	0	0	0	0	0	0	0	0	0	0	0	0	0	0	0	0
CADPS2	21	33	35	90	121	120	44	62	36	61	93	83	28	45	56	87	108	117
PCDHB4	1	1	1	5	10	3	0	2	1	1	2	2	1	0	1	4	1	3
PCDHA6	0	0	0	0	1.17	0	0	0	1	0	1.05	0	1	0	1.1	0	0	2.09
PCDHGA2	2	1	8.8	9	20.15	21.01	1.6	9.53	1.9	11.01	17.59	6.65	2	6.11	0	13.54	24.3	29.44
HSPB11	93	102	130	190	193	205	111	156	114	76	128	109	129	132	153	156	123	167
PHLPP1	137	182	223	190	231	279	208	249	163	174	182	169	136	186	189	250	202	278
ATP8B1	61	43	63	123	144	166	70	80	43	82	133	79	60	74	59	131	116	149
IL12RB2	1	0	2	0	2	0	2	0	3	0	0	1	1	2	5	3	2	3
SMARCD3	40	38	49	82	93	102	45	75	44	48	74	53	43	66	62	88	73	84
WDR70	164	170	172	299	278	373	208	294	153	147	230	224	140	185	191	254	215	263
FYB	99	96	90	681	629	826	98	157	78	470	578	446	82	107	99	635	412	497
MPP4	5	16	14	36	38	44	16	17	13	29	39	35	18	13	15	49	32	36
STRADB	164.98	157.97	225	405	398	450.99	206	287.97	188	181	328	314.99	187.98	218	233.99	393.99	331	403
BZW1	2263.24	2660.07	3271.1	3496.21	4026.26	4636.2	2875.74	3936.92	2886.65	1836.73	3217.28	2664.79	3011.43	3173.46	3415.49	4167.2	3768.93	4123.28
PGR	1	1	2	2	4	7	2	0	0	6	4	3	3	1	2	7	3	4
C1QTNF3	3	7	8	8.56	5	12	1	7.85	2	6	13	6	0	4	5	16	3.82	8
ME2	197	206	254	332	343	419	215	329	163	169	264	245	190	200	261	331	285	363
C5orf22	126	134	162	304	335	366	178	238	147	155	271	234	142	182	181	319	249	324
CCNT2	315	284	335	621	665	808	326	468	265	351	500	446	287	351	352	608	487	609
FAM135A	75	91	123	220	225	288	117	142	96	141	176	162	99	131	129	213	176	255
COL19A1	0	0	0	0	0	0	0	0	0	0	0	1	0	0	0	1	0	3
EPB41L3	17	14	19	73	98	89	32	40	22	39	93	79	31	34	32	64	73	83
COBLL1	204	167	248	478	432	525	241	374	200	291	345	297	170	245	258	393	348	443
DLG3	44	32	45	76	78	116	55	65	32	43	66	77	35	49	54	98	58	77
KCNK2	20	30	23	45	44	70	23	34	26	20	30	32	17	23	27	49	35	58
SERTAD4	6	4	10	22	15	23	15	6	9	7	12	12	15	10	7	19	11	15
TRAF5	78	71	79	179	161	204	91	135	77	144	131	114	81	102	104	153	124	150
MRPL22	90	98	96	114	125	151	75	114	73	74	104	73	81	98	98	131	93	121
GEMIN5	141	199	206	334	429	451	271	284	204	242	324	291	223	270	217	422	301	401
OPRK1	0	0	0	0	0	0	0	0	0	0	0	0	0	0	0	0	0	0
NFE2L1	2298	2389	3137	4905	6394	6535	2867	3943	2259	3638	4932	4360	2152	2792	3222	6012	4861	6017
SEMA5B	0	0	0	2	0	0	0	0	0	0	0	1	0	0	0	0	0	0
GSK3B	631	705	822	1555	1446	1829	774	1165	631	1293	1146	1048	644	742	870	1384	1165	1513
ITGB5	822	846	1078	1643	2115	2227	1026	1284	827	1191	1563	1460	732	975	1095	2238	1637	2167
ERC1	523	477	620	1209	1141	1423	526	859	400	1247	918	880	423	603	674	1074	926	1245
XPO1	1217	1301	1604	2225	2354	2900	1479	1965	1275	1178	1782	1600	1376	1418	1614	2341	2017	2352
C4orf6	0	0	0	0	0	0	0	0	0	0	0	0	0	0	0	0	0	0
RNF13	188	225	277	334	394	450	240	340	185	164	303	267	235	211	314	389	325	401
TRPM3	0	0	0	4	0	1	0	1	1	0	0	1	1	0	0	1	0	0
PALB2	173	199	216	352	289	388	188	286	159	188	256	237	157	180	236	303	245	307
DOPEY1	253	274	378	621	592	751	368	501	335	295	447	406	358	395	442	580	528	663
LYRM2	174	211	239	421	430	569	201	291	164	240	333	327	196	252	233	426	355	384
BCKDHB	73	71	90	163	173	181	68	121	73	100	113	128	85	86	81	173	145	161
KAT6A	296	301	356	639	560	762	355	509	246	486	483	444	289	364	370	577	433	633
ZCCHC6	794	704	887	1477	1409	1696	858	1236	636	778	1174	989	651	750	868	1294	1133	1317
ULK2	94	115	142	230	263	295	108	176	88	134	200	155	89	108	159	251	223	259
GRHL2	0	1	0	0	0	0	0	0	0	0	0	0	0	1	1	0	0	0
TNPO1	1539	1770	2098	4223	4439	5587	2094	2873	1775	2210	3519	3193	1972	2017	2449	4431	3797	4545
PLOD1	1139	1078	1537	2384	3245	3042	1398	1995	1119	2124	2621	2377	1080	1389	1701	3127	2785	3716
P2RX5	2	1	3	0	6	6	1	1	2	1	1	0	1	3	1	4.35	2	4
ITGAE	24	30	51	61	62	104	46	33	30	38	42	49	33	41	58	82	83	79
DIS3	545	536	656	1069	1153	1434	708	930	585	522	897	821	624	638	735	1086	919	1057
PIBF1	135	139	179	266	293	359	131	256	139	137	215	195	133	174	160	235	225	289
TDRD3	99	99	110	151	147	202	125	138	75	82	112	122	77	110	125	154	130	162
AC000111.6	0	0	0	0	0	0	0	0	0	0	0	0	0	0	0	0	0	0
NUFIP1	47	33	51	99	107	104	39	59	27	65	76	88	55	58	50	118	83	87
PDS5B	156	123	151	380	323	387	160	269	143	277	251	244	137	171	184	294	250	373
OXCT1	257	242	304	420	395	472	274	373	250	207	331	284	225	251	332	384	361	404
RRAGB	63	71	73	132	165	193	72	96	63	81	114	88	67	56	83	148	127	138
EPYC	0	0	0	0	0	0	0	0	0	0	1	0	0	0	0	0	0	0
CYLD	837	904	1129	1864	2016	2347	951	1344	890	1200	1648	1523	876	809	1175	1852	1660	2048
SLC27A5	8	14	13	12	14	12	15	16	13	17	15	9	7	12	13	15	18	20
ZNF324	92.66	101.1	138.85	169.82	220.51	244.52	100.57	130.57	108.89	151.57	182.84	138.39	86.75	114.2	117.66	248.47	189.61	235.48
ZNF671	23	27	35	42	72	61	25	44	32	41	44	38	29	32	29	60	68	53
ZNF416	35	38	54	80	91	113	44	78	32	65	92	80	50	61	54	102	87	129
ZNF586	38.08	43	64	99	101.06	137	60.18	93.19	38	92	66.02	67	51	66.03	57.08	112	78.08	112.04
ZNF446	67	58	83	72	117	98	73	94	46	80	87	75	52	59	91	118	77	112
ZNF8	3.62	3.03	5.9	1	0.01	2.68	2.18	9.09	6.2	1.09	4.44	0.43	0.04	1.91	0	0	7.53	3.1
ZNF264	88	89	141	182	183	235	118	198	92	186	137	143	90	127	130	204	182	235
RPS5	2274	2480	4065	2334	3371	3378	2731	3871	2658	1584	2556	2555	2301	2591	3414	4071	3230	4150
FAT1	23451	22652	30398	42976	44455	54667	26599	36298	22327	26801	36050	34365	19882	24282	28331	41523	36224	49100
YTHDC1	558	475	583	840	867	1079	626	845	449	381	685	642	430	560	618	875	719	838
CHMP2B	355	391	468	717	742	888	398	600	365	379	610	489	371	372	470	715	571	736
SMAP2	110	101	118	200	198	218	135	194	127	152	159	166	124	146	149	230	169	229
PPIE	120	160	165	202	247	288	165	201	132	144	210	190	119	161	163	279	211	257
ZMPSTE24	418	452	518	1030	1072	1429	521	705	434	621	934	781	479	515	577	1053	833	1088
STARD7	679	834	1129	1585	1685	2180	1006	1398	912	879	1345	1342	975	1071	1136	1829	1419	1722
NOA1	110	121	177	177	242	264	135	221	133	147	193	163	127	150	159	214	168	234
REST	529	572	668	1333	1415	1775	680	1015	542	821	1217	966	685	799	767	1292	1191	1491
HAL	2	3	6	4	6	1	3	5	2	2	3	4	4	2	2	3	1	1
SSH1	413	419	552	1089	1061	1267	476	655	381	1435	810	872	384	500	573	1036	805	1199
GSTP1	3638	3654	5422	5105	6843	6857	4198	6026	3732	3334	5388	4754	3185	4259	4980	7322	5414	7078
APLP2	4600	4500	5428	8042	9069	10478	5501	7351	4084	4764	7550	6632	4165	4849	5952	8641	7567	8707
KIAA1467	37	54	72	82	86	122	51	81	65	59	92	75	79	85	82	80	91	115
SLCO1A2	0	0	0	0	0	0	0	1	0	1	0	0	0	0	0	0	0	0
WBP11	221	242	301	430	481	501	303	475	240	292	367	333	219	318	328	432	374	495
EIF3I	949	1020	1409	1354	1686	1817	1143	1605	1070	761	1337	1301	950	1104	1412	1779	1620	1842
NKAIN1	0	3	1	8	3	5	1	1	0	6	6	5	4	1	3	7	6	6
COL16A1	1208	1244	1825	2001	2754	2696	1444	1965	1311	2343	2286	2074	1236	1418	1937	3075	2290	3090
TXLNA	549	557	761	1344	1533	1719	646	915	644	979	1222	1166	659	743	803	1554	1308	1633
APOB	0	1	1	9	6	6	0	0	0	2	6	1	0	3	0	6	6	9
NCOA1	62	82	101	214	190	254	103	138	70	152	145	144	66	87	109	193	164	213
AGBL5	173	196	270	403	450	495	213	304	208	237	369	315	148	241	254	415	345	443
EFR3B	5	5	8	16	11	13	3	11	2	15	16	12	2	7	7	18	22	18
KIF3C	279	266	415	632	803	804	332	409	237	526	576	629	224	243	311	762	532	806
RAB10	972	943	1206	1749	2037	2316	1084	1540	1038	1123	1609	1347	1033	1164	1248	1882	1552	1842
GCKR	1	0	1	1	5	0	0	0	0	0	2	0	0	1	3	0	3	0
HADHA	1321	1386	1924	2013	2420	2715	1740	2427	1443	1294	1875	1833	1274	1603	1907	2444	2064	2430
MAPRE3	50	41	54	68	90	97	58	74	43	76	54	71	35	41	69	82	55	109
CAD	324	287	453	600	643	897	349	426	297	982	555	565	277	447	408	772	609	812
CD59	4262	4979	6418.97	6922	8123	9445	5489	7573	5087.63	3556	6958.96	6074	5452	5576	6973	8627	8111	9106.68
CD82	635	722	971	1415	2035	2012	660	1048	701	1454	1669	1475	639	750	997	2084	1706	2279
BCORL1	4	6	17	49	64	51	9	12	5	187	27	51	10	23	12	36	33	71
ATRX	765	751	779	1979	1805	2405	910	1342	658	1220	1509	1361	703	874	970	1665	1461	1855
TAF9	345	325	476	700	755	973	422	604	337	282	651	569	408	450	427	771	657	859
FCN1	0	0	0	0	0	0	0	0	0	0	0	0	0	0	0	0	0	0
MYNN	142	140	160	268	276	346	155	249	128	153	228	201	134	172	165	274	217	293
MECOM	6	24	11	65	67	97	13	35	16	45	75	68	15	24	26	82	56	70
SCAMP1	491	564	615	988	1005	1252	591	810	533	454	843	704	511	475	663	983	858	987
PREP	233	223	244	450	466	552	266	387	225	411	389	357	208	287	297	440	364	483
HACE1	72	92	104	164	176	180	86	118	75	122	131	122	83	86	103	150	131	183
SEH1L	155	163	217	248	272	359	200	244	140	215	207	168	168	182	207	275	242	303
WDR47	353	421	477	538	643	717	435	561	378	307	489	448	347	385	473	579	509	623
WDFY1	672	648	829	1322	1318	1614	784	1044	632	614	1092	921	642	723	834	1252	1114	1276
OVGP1	6	8	5	20	15	16	8	8	4	13	11	17	7	8	11	9	8	12
SLC25A24	525	545	606	899	1045	1298	596	868	486	482	823	661	457	575	664	964	806	949
MAP3K4	120	108	122	322	314	371	169	254	138	203	242	259	143	183	182	282	224	307
PILRA	0	0	0	0	1	1	1	0	0	3	1	1	0	1	0	6	0	3
IGSF9	5	10	11	5	9	8	7	7	6	11	7	8	10	7	11	10	6	5
ABCB1	0	1	2	2	1	1	2	2	1	0	0	2	1	4	1	2	2	3
ZNF213	14	21	15	55	69	78	20	27	25	103	39	44	18	25	27	70	40	76
AKR1B1	421	404	710	647	793	978	453	569	518	666	660	769	441	445	779	922	883	1138
CPNE3	805	910	1079	1355	1546	1770	1034	1344	900	773	1205	970	835	905	1112	1508	1294	1502
RRN3	333.84	351.87	414.4	758.74	773.72	911.68	419.79	560.83	374.29	382.98	643.77	548.81	380.71	400.69	471.69	733.53	682.71	769.59
CTTN	2184	2221	2953	3609	4513	4775	2564	3538	2223	2465	3521	3215	2084	2628	2989	4452	3681	4496
WNT11	0	1	5	3	10	3	5	2	8	8	4	2	3	2	4	4	7	11
MTIF2	217	230	296	396	391	533	296	389	243	154	315	298	229	278	280	384	324	386
DDHD2	239	234	325	484	486	582	315	401	264	241	394	333	265	286	332	401	408	467
TTC39A	0	0	0	0	1	0	0	0	0	0	1	0	0	0	0	0	0	0
EPS15	391	421	503	746	730	931	498	713	378	485	610	552	357	443	503	717	647	761
ORC1	23	11	26	17	17	23	16	38	26	11	14	13	36	38	38	26	18	20
MGST2	100	123	139	195	220	232	131	187	116	104	163	127	124	193	156	196	167	202
CHERP	33	35	50	71	117	119	34	37	31	220	72	80	34	52	45	85	63	98
ATG16L1	141	128	195	286	337	356	185	207	139	223	251	251	167	180	211	354	284	361
USP40	368	395	438	792	862	1030	428	662	365	648	724	665	371	376	467	890	709	923
POMGNT1	498	482	753	805	1075	1122	581	737	517	611	772	758	456	504	665	1059	855	1066
RAD54L	19	19	22	7	10	5	24	37	22	13	5	11	17	24	18	10	10	8
MAST2	125	130	149	233	298	304	157	197	112	317	216	218	87	158	182	331	222	341
DNAJA1	533	570	678	1697	1990	2408	704	1109	750	836	1511	1452	963	1169	854	1962	1470	1941
B4GALT1	604	635	865	1906	1716	1950	575	912	516	2347	1244	1353	527	613	683	1584	1490	1943
CHMP5	325	349	483	670	788	899	425	550	363	278	596	533	347	342	456	746	593	755
NFX1	268	287	419	473	538	632	360	464	236	287	444	408	238	306	364	543	454	546
AQP6	0	0	0	0	0	0	0	0	0	1	1	1	0	0	0	1	0	0
DIMT1	135	140	174	300	258	338	170	203	134	101	233	190	128	171	150	261	215	303
IPO11	158	175	213.88	318	307	415.67	218	306.85	192	202	284	222	208.73	206.6	238	344	306	350
FOLH1	0	1	1	1	3	4	0	0	0	0	0	5	1	0	0	3	0	2
EIF2AK1	353	354	461	826	868	1029	452	652	364	464	649	628	323	424	463	882	717	916
NME8	0	0	0	0	0	0	0	0	0	0	0	0	0	0	0	0	0	0
EPDR1	98	108	110	217	211	269	99	142	97	99	198	157	92	118	123	225	172	221
SNX10	19	26	36	53	67	75	23	23	23	23	48	32	17	14	20	69	47	57
SEPHS1	170	178	255	301	315	398	219	308	166	163	288	233	223	246	244	324	288	329
MRPL28	264	253	457	322	497	435	304	397	312	232	331	331	258	347	420	459	395	506
HBQ1	0	0	0	0	0	0	2	0	0	0	0	0	1	0	0	1	0	0
ITPKC	253	286	390	374	547	536	323	418	268	380	429	370	280	343	362	543	503	656
CEACAM6	0	0	0	0	0	0	0	0	0	1	0	0	0	0	0	0	0	0
FAT2	1449	1613	2070	1753	1632	2560	1703	2516	1556	1375	1105	1248	1270	1780	1853	1949	1067	1760
RBM22	189	199	246	401	425	559	255	323	181	238	334	346	221	284	247	401	315	387
TMED2	1557	1607	1968	3728	3878	4801	2075	2866	1573	1815	3314	2709	1756	1977	2317	3532	3189	3756
ERO1LB	17	17	17	49	47	54	24	39	16	35	46	29	27	17	33	39	34	46
ZFAND6	211	278	298	605	559	709	303	420	274	304	471	453	270	285	346	559	515	622
HSD17B2	29	34	55	108	133	128	30	40	22	72	104	79	38	27	43	164	108	129
TXLNG	79	84	109	226	208	285	126	165	77	128	172	163	112	138	136	205	159	189
PPEF1	3	0	0	0	1	0	0	0	0	0	0	0	0	0	0	0	0	0
LAT2	0	3	0	1	6	11	5	0	2	3	3	4	3	3	1	7	1	0
HUWE1	1809	1735	2440	4397	4501	5299	1931	2751	1614	4873	3587	3642	1584	2145	2328	4544	3942	5245
ZW10	170	199	241	319	331	402	236	287	193	170	313	221	199	246	244	356	299	327
ALG9	136.98	163.96	154.68	240	259	290.35	173	235	165	149	196	166	172	163	222	257	206	282.63
MYBPC2	3	0	1	3	8	14	0	1	0	2	4	3	0	0	1	7	2	5
NOX4	3	2	12	20	13	22	4	8	5	13	21	21	6	4	7	27	16	31
ACOX3	58	80	115	128	165	224	95	136	106	132	151	123	104	103	132	204	160	180
MTMR2	256	248	336	538	480	673	344	437	272	343	396	375	276	291	361	527	487	498
PPP1R15A	977	841	1351	781	1014	1051	902	1097	669	554	786	687	508	575	990	1018	804	926
HSD17B14	47	40	68	103	124	178	47	78	48	115	137	107	51	43	63	150	118	161
TRIP6	561	590	906	667	932	955	706	891	655	644	657	604	588	662	812	981	717	1016
ACHE	4	0	6	6	5	6	3	5	4	11	7	5	1	1	1	2	6	3
FTL	4471	4773	6739	10445	13231	14058	5036	7241	4531	8852	10673	10387	3967	4978	6513	14356	10898	12881
SRRT	337	320	393	537	620	726	356	539	328	472	472	445	317	427	414	673	533	636
BAX	360	335	517	460	626	638	360	509	349	360	456	475	321	415	471	734	530	712
NLK	147	142	177	335	331	388	170	248	134	213	249	250	141	147	196	305	288	369
PIGS	211	226	281	452	581	590	232	354	211	316	407	397	231	253	347	592	474	542
ADAMTS2	1	0	2	12	13	21	0	1	1	22	18	19	6	5	2	21	11	24
TMPRSS11E	2	3	0	1	1	1	1	0	1	0	0	1	0	0	4	2	0	0
ATXN7L3	214	259	376	393	604	711	296	404	276	391	472	427	288	280	365	609	493	676
PGS1	71	72	131	173	190	228	104	135	97	193	134	158	102	125	104	209	188	227
PSMC5	300	291	365	516	550	674	336	425	290	394	431	397	276	336	358	554	541	659
UIMC1	138	137	193	275	258	381	153	225	163	162	230	227	147	176	233	275	214	309
CETP	0	0	0	0	0	2	0	0	0	0	0	0	0	1	0	0	1	0
MMP2	757	696	921	3210	3735	4140	877	1230	726	2730	2912	2747	707	928	1136	3474	2961	3737
MT3	0	1	0	0	0	0	0	0	0	0	0	0	0	0	0	0	0	0
LPCAT2	107	134	173	279	304	443	138	193	134	179	251	211	136	140	153	324	264	345
GNAO1	2	0	3	9	10	9	3	1	0	47	7	13	2	2	2	8	7	25
OGFOD1	272	291	405	707	812	977	402	554	354	377	625	604	374	473	469	737	641	758
SH3BP2	211	187	240	293	456	393	227	302	206	452	297	266	215	276	280	368	348	457
NOP14	329	307	417	549	584	765	397	595	323	428	462	448	301	528	421	605	495	581
ADD1	867	857	1205	1759	2066	2315	1053	1497	872	1705	1679	1551	905	1133	1243	1982	1679	2137
L2HGDH	15	17	22	30	42	40	6	25	17	24	25	29	23	17	22	37	36	31
TXNDC16	20	23	20	49	44	51	33	39	31	10	39	29	12	23	34	59	47	38
C14orf166	556	496	728	906	995	1216	774	1027	602	396	768	737	561	697	693	942	764	900
NID2	4	3	4	15	14	14	1	5	3	12	11	8	5	6	6	7	9	15
GMCL1	58	67	84	198	188	266	93	103	75	137	138	132	62	72	91	194	130	183
SF3B2	1255	1238	1621	1773	2350	2418	1544	2045	1155	1427	1784	1597	1146	1574	1570	2180	1754	2068
KLHL42	382	390	532	882	974	1168	475	656	428	581	790	732	485	531	552	930	766	959
GNAS	2145	2037	2653	3367	3686	4108	2675	3644	2052	4055	2922	2809	1825	2356	2645	3516	2921	3978
DNM1L	569	587	741	1151	1157	1454	705	975	597	572	902	862	650	682	727	1116	974	1192
PTHLH	1462	1226	1701	1436	1832	2078	1703	2036	1361	714	1245	1156	1220	1463	1631	1703	1299	1788
PHACTR3	0	0	0	0	0	0	0	0	0	0	0	0	0	0	0	0	0	0
ERGIC2	359	359	388	781	775	1005	491	675	382	368	685	547	412	465	456	702	646	722
TFAP2C	55	59	90	80	85	104	63	75	55	75	59	62	53	69	69	87	66	75
AURKA	111	95	146	97	148	188	127	215	132	63	108	97	145	170	139	121	125	128
CASS4	0	0	0	3	0	2	0	0	1	2	3	1	0	0	2	2	1	2
PIR	32	28	29	49	45	79	38	49	19	34	44	47	23	33	39	72	46	52
AAMDC	21	27	40	64	75	106	56	53	57	40	58	83	39	53	57	99	90	109
RFX2	58	57	74	98	102	124	69	93	60	98	89	81	63	67	74	119	106	109
SLC6A14	0	0	0	1	0	0	0	0	0	0	0	0	0	0	0	0	0	0
METTL2A	80.27	88.38	108	165.03	175.59	225.13	85.34	154.88	87.17	115.16	173.09	114.28	92.92	122.8	117	213.23	119.21	192.23
SULT2B1	0	0	0	0	0	0	0	0	0	0	1	0	0	0	0	0	0	0
ALG6	33	56	43	79	71	129	41	77	51	47	86	65	50	45	51	87	81	93
CNOT3	92	67	102	118	142	163	99	94	58	247	97	113	60	94	83	153	92	140
GP6	0	0	0	1	0	0	0	0	0	0	0	0	0	1	0	0	1	0
PTPN4	144	183	234	428	355	512	227	305	170	201	342	317	169	180	258	400	332	429
DDX18	602	665	863	922	1013	1298	811	1040	685	511	858	734	755	719	894	954	876	1030
KHSRP	294	299	386	537	609	680	342	511	285	768	463	454	306	354	388	606	458	624
GNA11	308	296	419	406	541	570	324	439	321	613	473	404	322	341	396	589	398	601
ASAP3	31	35	49	92	113	113	45	60	31	73	110	79	39	53	41	131	83	117
EDEM2	196	218.94	301.91	398	529.39	582	249	357.59	199	304	450	399	195	240	259	574	445	566
DNMT3B	8	5	11	12	14	14	9	19	6	16	9	8	9	7	14	18	13	16
REM1	0	0	0	0	0	1	0	0	0	3	1	1	0	0	0	0	0	0
TPX2	295	320	380	284	320	328	374	523	312	150	196	216	317	371	456	280	233	227
FER1L4	34	34	51	32	44	41	51	44	29	64	36	28	34	27	40	26	30	36
PDRG1	35	45	64	53	100	102	50	63	48	70	73	56	52	55	70	93	83	101
EPB41L1	17	15	18	47	37	44	14	25	14	50	34	34	17	18	19	40	38	38
SLC15A1	0	0	0	0	0	0	0	0	0	0	1	0	0	1	0	0	0	0
DOCK9	760	732	1046	1192	1187	1401	798	1017	573	840	934	931	539	601	840	1250	951	1214
ANKRD10	151	149	156	331	304	393	174	279	143	209	260	248	154	177	221	361	289	361
TGDS	78	81	95	95	121	140	70	90	86	58	93	102	86	72	82	111	116	137
DOCK3	0	1	3	7	4	3	5	1	0	5	5	5	0	1	4	5	2	9
C3orf18	3	1	5	7	18	14	5	7	4	5	21	6	6	8	7	18	14	23
COQ9	166	161	196	306	364	390	205	290	169	210	293	287	166	197	242	341	253	369
TMEM40	381	352	542	407	570	570	379	523	391	269	384	378	309	377	454	587	519	609
KIF9	7	7	17	16	32	26	13	22	7	15	19	15	10	12	8	30	15	18
ARHGAP28	58	49	69	126	141	209	79	120	62	78	133	100	80	87	89	155	133	174
CRLS1	139	174	223	356	328	418	184	279	165	161	279	266	211	181	233	366	277	307
DEFB127	0	0	0	0	0	0	0	0	0	0	0	0	0	0	0	0	0	0
PPP1R13B	31	49	47	76	80	94	49	55	38	52	62	62	43	53	43	73	78	82
ATRN	855	863	1073	1593	1755	2166	979	1462	935	1069	1494	1306	870	1012	1197	1729	1500	1747
SMOX	52	40	59	81	117	97	41	69	38	93	84	79	52	49	61	107	94	103
SIGLEC1	0	0	0	0	0	0	0	0	0	0	0	0	0	0	0	0	0	0
FKBP1A	959.96	1043.98	1308.97	2226	2508	2958.99	1124.02	1694.94	997.15	2204.99	2114	1772.99	1000.97	1105.99	1355.98	2446.98	2061	2749.93
NSFL1C	251	227	289	436	512	535	286	403	231	382	403	366	209	316	291	482	406	469
SLC4A11	31	36	54	78	90	81	43	47	25	91	58	66	42	59	40	94	62	94
C20orf194	238	241	321	427	491	498	256	363	225	466	340	344	203	262	279	453	361	538
ZNF343	131.93	132	153	197	232	263	169	194.33	95.36	149	186	175	120.07	147	180	214.49	188.01	235
EBF4	5	3	6	7	8	3	5	11	3	13	4	3	5	7	11	12	10	19
CPXM1	0	0	0	0	0	0	0	0	0	0	0	0	0	0	0	0	0	0
MAVS	309	311	439	641	870	859	347	464	336	576	600	600	274	405	403	892	639	892
LZTS3	76	76	114	174	231	226	95	147	96	179	173	194	85	88	113	198	134	218
F11	0	0	0	0	0	0	0	0	0	0	0	0	0	0	0	0	0	2
XRN2	731	798	985	1294	1396	1781	928	1336	780	662	1185	1077	802	875	1096	1493	1270	1533
PLK1S1	78	66	94	146	149	175	88	139	60	53	132	110	80	113	94	135	125	118
DYNLL1	601	559	718	1225	1525	1796	659	957	670	707	1252	1116	677	767	874	1491	1376	1593
TESC	0	0	1	1	0	1	0	0	0	0	0	0	0	0	0	0	0	1
SNX5	377	388	494	657	811	901	515	661	460	450	538	515	484	497	524	748	574	742
RPL6	5431.81	5817.42	7509.6	7347.76	8652.82	9744.73	7207.64	10201.7	5681.74	3804	6746.76	6077.31	5485.57	6651.79	7346.62	8377.58	7047.82	8488.63
SIRPG	0	0	0	0	0	0	0	0	0	0	0	0	0	0	0	0	0	0
MAPKAPK5	122	135	177	210	226	245	157	184	104	152	188	165	138	142	158	215	184	209
P2RX7	2	1	4	10	13	20	5	6	4	8	15	7	2	4	4	8	11	15
ESF1	171	151	197	345	279	382	184	327	123	137	270	208	143	189	210	258	214	247
RBBP9	208	215	262	446	451	546	280	365	225	248	387	336	275	318	303	451	364	467
ANAPC5	770	954	1102	1365	1517	1864	961	1327	889	884	1160	1117	860	992	1158	1561	1227	1568
SLC23A2	136	156	192	217	267	331	163	251	151	211	220	193	157	189	174	271	230	283
SLC8B1	86	74	104	123	152	168	84	122	78	134	127	149	66	94	99	180	133	157
TMEM230	480	552	651	1041	1150	1408	665	879	555	486	943	839	556	653	754	1179	1045	1227
DZANK1	17	11	25	34	35	36	22	30	23	33	34	30	16	15	19	40	29	38
KDM2B	134	143	201	211	217	257	136	224	149	246	184	165	149	175	193	262	206	262
C20orf26	3	0	0	0	1	2	0	1	0	2	0	1	0	0	0	0	0	0
LHX5	1	0	0	0	1	1	0	0	0	0	1	1	0	0	0	0	0	1
TASP1	31	42	64	79	76	107	62	66	59	49	61	40	43	54	76	93	58	73
OAS1	40	20	37	37	126	108	14	23	45	55	94	83	27	22	29	256	72	148
GCN1L1	1191	1233	1792	2103	2835	2804	1446	1940	1286	2141	2105	2026	1194	1448	1783	3030	2288	3054
RPLP0	11313	11912	16694	11326	15175	16212	13230	19185	11829	6845	12375	11443	10480	13010	15200	16675	13950	16902
PXN	1244	1204	1743	1760	2331	2287	1231	1651	1234	2894	1497	1481	1044	1381	1518	2246	1748	2440
SIRT4	1	2	1	4	9	8	0	6	3	1	9	4	6	5	7	4	8	15
RPH3A	0	0	0	0	0	0	0	0	0	0	0	0	0	0	0	0	0	0
KIF16B	198	177	244	368	355	470	259	385	193	234	320	260	187	259	240	399	322	386
TRMT6	108	114	168	242	256	263	137	209	136	98	183	167	118	172	158	217	160	216
CHGB	7	9	11	13	11	13	9	15	9	5	10	6	9	9	5	9	13	12
PEBP1	1010	1020	1415	1694	2005	2299	1222	1659	1037	896	1610	1395	1031	1236	1353	2019	1564	2026
TBX5	0	0	0	0	0	0	0	1	0	0	0	0	0	0	0	0	0	0
BRAP	134	136	195	313	313	395	191	281	163	175	265	224	139	211	207	328	277	336
ERP29	418	406	512	650	821	930	467	741	423	343	679	594	329	467	559	804	648	821
NOS1	66	63	100	146	174	188	66	135	56	183	144	94	52	66	75	117	122	149
FUS	192	138	194	232	200	223	187	239	142	657	120	117	132	170	185	201	135	285
IGBP1	210	211	308	373	370	482	221	373	198	199	341	299	193	222	307	388	336	413
FXYD5	589	454	571	738	983	926	647	849	433	428	766	682	332	577	535	914	700	860
ZNF302	105	125	172	348	374	490	144	222	139	181	298	278	159	162	173	342	273	355
GRAMD1A	115	98	153	194	208	240	130	178	108	210	143	160	76	115	129	215	147	213
FXYD3	0	3	0	1	1	1	1	0	0	0	0	0	2	2	2	1	1	0
HEPH	109	114	142	440	472	561	146	187	132	234	409	421	103	97	172	528	427	530
CDIP1	453	448	589	706	898	1025	542	682	463	603	620	699	412	524	649	967	819	895
CMTM1	5	3	6	11	12	23	4	9	2	9	8	7	2	4	3	9	5	12
KCNH4	0	0	0	0	0	0	0	0	0	0	0	0	0	0	0	0	0	0
GANAB	1451	1652	2051	2427	3003	3398	1587	2266	1553	2519	2386	2277	1449	1597	2154	3390	2888	3608
GMIP	44	47	82	96	117	152	62	79	49	136	87	100	60	54	61	104	64	137
RBM41	91	82	77	225	211	265	113	171	89	131	163	169	87	103	133	180	152	195
BIRC5	64	101	109	26	70	50	125	159	110	28	22	40	123	120	147	47	45	52
LAG3	0	0	0	0	0	1	1	1	0	0	0	0	0	2	0	0	0	0
MLF2	1182	1215	1590	1679	2023	2279	1406	1925	1190	1190	1526	1454	1252	1353	1547	1880	1549	1998
OTUB2	51	51	75	172	148	173	64	90	65	96	123	131	57	68	90	168	110	183
DDX24	742	765	1005	1716	1920	2251	1083	1480	890	1138	1667	1447	928	1212	1198	1889	1694	2056
ZBTB25	72	95	107	229	239	248	116	153	102	164	189	150	115	121	126	233	180	234
NECAP1	145	132	172	238	256	322	151	219	132	146	197	219	171	149	156	244	204	277
ARHGAP4	17	11	10	18	26	13	11	16	7	11	11	9	6	8	12	22	13	19
ANKRD24	1	2	2	7	14	11	1	5	1	4	8	6	1	2	5	6	1	7
DHX32	258	265	324	458	473	582	322	405	296	271	412	364	293	323	338	519	451	546
RCOR1	151	182	255	434	403	526	216	356	237	373	299	340	227	266	251	385	335	432
GPATCH2L	779	785	1006	1734	1614	1903	910	1254	752	1220	1325	1219	747	843	1046	1634	1370	1746
LTBP4	159	153	259	179	266	195	180	272	152	337	153	157	151	164	200	210	155	222
BLVRB	136	160	193	122	187	167	134	209	126	91	127	121	113	139	145	172	139	188
SLC9A1	150	136	226	273	330	349	155	200	158	691	198	209	129	173	200	322	262	364
SPTLC1	458	438	560	892	878	1087	521	734	405	481	722	641	451	488	582	860	676	856
PAPOLA	752	752	853	1771	1679	1979	878	1080	663	1309	1299	1211	718	735	917	1566	1401	1809
CCNK	108	102	103	242	168	208	104	163	89	352	158	166	88	101	129	189	149	226
PCBP4	234	246	387	293	402	417	293	388	286	210	311	296	235	305	327	418	316	433
RGS1	0	0	0	0	0	0	0	0	0	0	0	0	0	0	0	0	0	0
YPEL3	67	66	95	131	143	195	57	93	58	121	107	125	62	70	105	138	109	174
MRPS33	99	162	177	198	241	274	162	212	127	95	190	179	137	143	198	251	212	232
NDUFB2	229	268	381	288	458	496	268	408	315	205	366	312	287	302	395	508	442	551
NUDC	396	359	444	642	784	781	454	540	325	395	515	511	309	472	412	728	618	629
MAEA	318	364	438	625	811	905	425	605	359	568	644	648	422	468	509	801	621	855
ICAM1	509	447	819	2434	3125	3290	399	675	443	2227	2410	2305	354	266	632	2697	2375	2967
STRN4	317	246	413	483	639	649	367	454	320	448	446	437	298	326	397	619	451	646
IRAK3	10	18	21	97	100	119	14	23	15	83	73	66	20	11	28	80	110	132
LYZ	0	1	0	0	1	4	1	0	0	0	0	0	0	0	0	0	0	0
SI	0	0	0	0	0	0	0	0	0	0	0	0	0	0	0	0	0	0
MUL1	180	186	253	265	391	460	176	280	161	226	261	274	202	195	257	432	328	405
TFAP4	26	22	30	29	38	57	31	50	20	41	27	23	22	37	27	54	44	47
PDCD7	91	77	118	107	142	186	90	134	83	93	116	77	80	103	107	151	127	130
SPG21	294	324	399	561	655	833	358	559	289	442	551	450	324	302	449	677	513	722
FETUB	0	1	0	0	0	1	0	0	0	0	0	1	1	0	0	0	3	1
DNAJB11	476	450	552	797	920	1026	580	825	458	453	759	608	482	566	606	807	697	840
LEPREL1	203	257	320	277	298	376	271	345	249	217	278	238	220	201	324	338	310	330
THPO	0	0	0	0	0	0	0	0	0	0	0	0	0	0	0	0	0	0
CHRD	0	0	0	0	0	0	0	0	0	0	1	0	0	0	0	0	1	0
FLT3LG	8	2	7.91	10	9.98	12.82	6	6	3	7	13	7.64	4	8	7	13	8	21
RAB11FIP3	56	64	77	96	145	159	62	91	58	161	105	114	63	96	91	145	117	131
GNPTG	193	159	211	282	438	451	188	292	133	243	332	324	152	197	197	433	326	423
ZNF268	195	186	210	388	467.13	505	238	348	199	210	383	312	221	269	245.08	425	376	430
GOLGA3	967	911	1247	1614	1925	2163	1167	1437	910	1667	1538	1440	913	1038	1219	2056	1562	2120
PABPC4	397	456	542	836	768	922	465	743	365	1045	618	644	382	429	549	840	644	891
CD209	0	0	0	0	0	0	0	0	0	0	0	0	0	0	0	0	0	0
CERS4	75	76	94	93	140	169	92	134	85	95	98	108	69	96	112	159	134	156
MCOLN1	47	61	61	104	126	153	71	91	40	126	104	91	40	55	55	125	101	140
USP48	285	243	281	628	573	739	286	482	253	438	494	429	242	279	336	525	418	593
EFNB1	1703	1652	2360	1415	2043	2139	1630	2353	1598	1021	1477	1322	1586	1758	2153	1990	1499	2040
PDPR	131.61	156.32	157.64	267.18	320.35	358.83	163.84	227.51	152.15	294.32	220.91	233.16	154.99	204.18	211.61	304.85	254.15	345.36
AARS	465	450	638	968	1196	1172	506	700	432	788	889	894	394	548	686	1171	982	1173
GLG1	1342	1386	1783	2398	2786	3141	1561	2091	1321	1890	2245	2069	1219	1550	1810	2691	2412	2850
KIF4A	73	73	91	18	44	25	71	104	79	18	23	29	78	85	97	43	28	19
TNRC6A	323	317	374	1069	1025	1205	435	651	339	769	796	748	434	541	488	1041	858	1004
FCGBP	4	2	5	16	16	16	4	6	7	82	9	18	4	4	2	15	21	27
PLEKHG2	129	109	150	211	263.96	269	136	173	125.01	367.46	179	193.94	112.86	153.72	168	207.4	188	275.16
DLL3	4	2	3	4	3	2	2	4	4	2	6	8	4	5	5	5	2	10
NAT14	39	41	67	57	72	85	39	58	39	89	46	40	49	57	54	92	81	89
PITPNM2	8	14	19	21	24	21	18	18	16	40	12	13	12	22	17	23	16	20
EXOC1	304	360	421	662	702	845	429	569	366	343	597	470	369	410	455	707	580	665
RBM27	439	397	517	837	837	1022	507	707	391	444	701	611	442	534	544	818	707	873
POU4F3	1	0	1	0	0	0	0	0	0	0	1	0	0	0	0	1	0	0
OSBPL8	862	885	1121	1766	1886	2329	1028	1420	834	1044	1447	1215	879	902	1182	1816	1523	1953
DTX2	130.06	120.77	192.73	257.69	295.59	317.45	127.4	171.18	120.79	470.25	230.48	219.44	103.25	113.38	124.93	289.74	216.61	293.51
NLRC4	0	0	0	0	0	2	0	0	0	1	0	0	0	0	0	0	0	0
PUS7	148	172	204	236	265	321	200	277	170	130	212	180	198	217	230	237	196	224
LAMB4	3	0	5	1	3	6	4	5	3	1	3	2	4	1	3	2	2	4
NRCAM	46	46	55	224	187	231	48	72	45	151	174	185	55	47	74	180	198	275
LAMB1	2936	2978	3853	5606	6359	7446	3502	4952	2816	4383	5190	4822	2893	3624	4243	6751	5622	6932
SLC26A4	2	1	1	2	2	3	1	0	0	1	1	2	4	1	1	0	1	1
SLC26A3	0	0	0	0	0	0	0	0	0	0	0	0	0	0	0	0	0	0
DLD	435	420	562	886	868	1113	545	759	427	437	706	671	428	489	593	861	765	901
WDR7	107	113.47	132.18	297	266	356	161.99	214	114	218.72	241	221	129.66	133.75	144	251	227	246
TXNL1	212	257	296	491	502	593	278	363	245	288	424	343	253	286	321	461	416	453
IL5RA	0	0	0	0	0	0	0	0	0	0	0	0	0	0	0	0	0	0
ABCC6	0	1	1	1	0	1	1	0	0	0	0	0	0	0	0	0	0	0
CMTM6	600	687	879	1226	1287	1683	795	1032	679	560	1091	939	764	744	917	1328	1142	1353
ITGA6	6730	6473	8360	8323	9354	10891	8355	11029	6583	4140	6764	6004	6193	6836	8126	9150	6902	8632
RAPGEF4	4	8	7	3	5	10	7	20	7	6	8	3	7	9	7	6	9	9
MLTK	2283	2375	2867	3223	3551	4051	2734	3881	2241	1810	2700	2335	2229	2385	3058	3324	2888	3506
SMPX	0	0	0	0	0	1	0	0	0	0	0	0	0	0	0	0	0	0
FH	275	371	438	440	488	604	397	493	353	213	392	347	347	404	477	494	461	575
SEL1L3	92	87	104	275	300	352	80	127	90	128	214	213	55	93	110	255	203	228
TF	1	1	2	1	0	1	1	1	0	1	0	0	1	1	0	0	1	0
CDV3	2234	2116	2825	3592	4035	4596	2294	3280	1879	1965	3263	2730	1836	2174	2654	3798	3438	3877
MYO15A	1	1	2	0	1	1	0	2	0	0	0	0	1	0	0	1	1	1
ALKBH5	463	497	655	888	1249	1218	556	810	555	708	887	807	585	659	697	1221	1008	1208
APOH	0	0	0	0	0	0	0	0	0	1	0	0	0	1	0	0	0	0
NLRP1	599	575	802	739	872	838	648	887	590	677	625	584	531	645	713	868	645	872
PITPNM3	33	25	52	27	31	34	54	47	30	34	21	23	32	39	35	36	21	43
SPAG7	158	178	256	257	321	331	234	296	200	181	268	258	160	198	245	359	269	371
ORC6	31	35	50	43	54	55	42	69	40	29	28	31	42	70	59	30	36	33
ZFHX4	64	52	72	252	168	229	83	148	60	403	126	169	63	98	85	183	170	244
SLC17A6	0	0	0	0	0	0	0	0	0	0	0	0	0	0	0	0	0	0
CPA1	0	0	0	0	0	0	0	0	0	0	0	0	0	0	0	0	0	0
ZC3HC1	83	87	116	132	175	192	111	133	88	102	129	107	112	89	112	184	146	156
ESR1	11	6	8	30	21	31	15	21	9	10	12	14	15	14	14	29	13	24
RGS17	64	57	77	151	192	198	81	114	55	104	136	84	83	77	82	150	133	178
ANGPT2	0	0	0	0	0	0	0	0	0	0	0	0	0	0	1	0	0	0
TMEM101	99	114	145	145	170	176	125	188	109	114	153	137	104	130	153	197	163	226
CD200	0	0	2	3	0	2	0	2	1	0	2	0	0	0	0	2	2	2
CCDC80	735	720	884	2441	2643	3169	857	1132	613	1167	2076	1836	605	753	902	2452	1918	2629
CMA1	0	0	0	0	0	0	0	0	0	0	0	0	0	0	0	0	0	0
PSME1	277	306	411	595	676	792	350	514	291	337	560	515	298	385	434	703	493	642
PPP2R3C	62	70	89	121	175	163	74	80	64	78	106	121	74	71	80	122	133	155
HAUS4	38.9	46.78	68.78	47.49	47.65	58.78	48.24	80.65	65.79	26.29	30.69	43.16	46.92	46.14	76.39	55.82	55.58	63.61
JPH4	1	0	3	0	0	0	0	1	0	0	0	0	0	1	0	0	1	0
MYH7	0	0	0	0	0	0	0	0	0	0	0	0	0	0	0	0	0	0
CEBPE	0	0	0	0	0	0	0	0	0	0	0	0	0	0	0	0	0	1
SLC7A8	298	319	411	664	698	937	388	540	221	804	564	586	285	368	379	798	578	699
OSGEP	91	116	154	132	162	168	108	175	108	125	114	124	93	132	128	169	130	194
SLC22A17	40	45	85	90	106	116	58	115	56	85	88	95	57	68	79	101	89	118
RNF31	124.21	99.37	178.45	215.39	305.9	280.9	152.13	201.86	141.82	257.17	253.96	240.14	136.17	181.65	172.43	242.41	202.01	262.07
SCFD1	243	244	297	569	602	748	347	470	239	268	462	372	268	340	341	523	450	537
G2E3	138	115	168	304	282	322	162	229	139	149	228	176	159	131	195	278	248	267
HECTD1	1043	1175	1551	2489	2660	3214	1460	2025	1193	1309	2148	1838	1291	1419	1608	2494	2219	2593
HNRNPC	3093	3037	3725.95	5238	5435.94	6629.98	3877	5761	2976	2795	4526	4087.99	3110	3876	3978	5314	4589	5509.99
RPGRIP1	1	1	0	0	0	0	0	0	0	0	0	0	1	0	0	0	0	0
SUPT16H	860	916	1068	1634	1770	2133	1146	1644	871	961	1418	1272	1036	1263	1202	1708	1467	1746
TOX4	396	413	497	770	804	961	462	667	428	423	647	679	419	495	564	791	697	777
GEMIN2	34	39	48	50	64	70	46	57	41	42	49	42	36	47	56	77	46	63
TGM1	12	7	8	6	14	9	10	20	7	8	12	8	15	6	9	7	11	16
TINF2	201	205	274	244	362	373	212	318	213	167	266	256	186	194	238	379	248	361
DAZL	0	0	0	0	0	1	0	0	0	0	0	0	0	0	0	0	0	0
TBL1Y	0	0	0	0	0	0	0	1	1	0	0	0	0	0	0	0	0	1
SEMA6A	19.74	17	24	59	64	71	26	27	18	69	39	53	25	22	27.23	42	32	74
TRPM7	643	664	841	1400	1348	1780	811	1046	588	831	1060	985	680	674	868	1349	1184	1295
TYRO3	35	33	47	44	41	54	44	71	37	33	44	31	26	52	42	54	49	55
WDR76	25	31	29	17	19	30	28	39	22	23	13	20	23	34	37	26	22	17
CAPN3	92.52	79.86	102.07	92.8	99.85	77.75	95.1	107.82	63.57	88.71	64.07	66.37	84.11	82.62	87.88	99.24	60.03	108.39
SNAP23	301	292	412	665	736	870	344	506	323	310	606	590	369	345	412	716	650	768
TBX15	0	1	0	0	0	0	0	0	0	0	0	0	0	0	1	1	0	0
PHGDH	55	67	83	92	138	137	65	68	51	99	86	105	33	47	75	152	119	123
COL9A3	2	1	1	2	1	3	0	0	4	3	0	3	0	1	2	2	1	6
[truncated: 55,822 more rows]
